# Supplementary material for: Influence of infant feeding practices on the occurrence of malnutrition, malaria and anaemia in children ≤5 years in the Mount Cameroon area: A cross sectional study
Source: PLoS One. 2019 Jul 18;14(7):e0219386. doi: 10.1371/journal.pone.0219386 (PMC6638998; doi:10.1371/journal.pone.0219386)
Supplement: S1 Manuscript Dataset — (XLSX) [file pone.0219386.s001.xlsx]

## Sheet: complete data
CODE	ID	AGE/YRS	SEX	TEMP	WEIGHT/kG	HEIGHT/CM	WBC	HGB	Educational level	feeding methods	fever	wasting	stunting	underweight	malnutrition	PARASITAEMIA	malaria status
EK001	ekona	2	male	36.8	14	87	12.1	12	primary	EBF	non febrile	healthy	healthy	healthy	healthy		negative
EK002	ekona	2.5	male	36.2	12	87	8	11.5	non formal	MF	non febrile	healthy	healthy	healthy	healthy		negative
EK003	ekona	1.6	male	36	9	75	5.5	8.6	secondary	NBF	non febrile	healthy	stunted	healthy	malnourish	110	positive
EK004	ekona	0.3	male	36.7	7	60	8	10.9	non formal	MF	non febrile	healthy	healthy	healthy	healthy		negative
EK005	ekona	2	male	36	12	76	6.9	10.5	non formal	MF	non febrile	healthy	stunted	healthy	malnourish		negative
EK006	ekona	2	female	36	12	76	5.5	8.6	secondary	NBF	non febrile	healthy	stunted	healthy	malnourish	110	positive
EK007	ekona	2	male	36.5	10	74	6.9	10.5	non formal	MF	non febrile	healthy	stunted	healthy	malnourish		negative
EK008	ekona	4	female	36.5	16	99	7.7	9.6	secondary	MF	non febrile	healthy	healthy	healthy	healthy		negative
EK009	ekona	4	female	37	16	96	12.6	7.3	non formal	MF	non febrile	healthy	healthy	healthy	healthy		negative
EK010	ekona	3	female	36.9	14	95	11.7	10.1	non formal	MF	non febrile	healthy	healthy	healthy	healthy	2340	positive
EK011	ekona	3	female	36.1	14	85	7.1	8.1	primary	MF	non febrile	healthy	stunted	healthy	malnourish	3550	positive
EK012	ekona	0.7	female	36.9	7	61	5.5	8.6	non formal	MF	non febrile	healthy	healthy	healthy	healthy		negative
EK013	ekona	1.8	male	36.3	10	74	5.5	8.6	non formal	EBF	non febrile	healthy	stunted	healthy	malnourish		negative
EK014	ekona	2.2	male	36	10	80	5.7	7	primary	NBF	non febrile	healthy	stunted	healthy	malnourish	1140	positive
EK015	ekona	3	male	36	8	84	5.5	8.6	secondary	EBF	non febrile	healthy	stunted	underweight	malnourish		negative
EK016	ekona	2.5	male	36.2	12	83	9.6	10.7	non formal	MF	non febrile	wasted	stunted	underweight	malnourish	1920	positive
EK017	ekona	2	female	36.2	10	78	6.9	10.5	non formal	NBF	non febrile	healthy	stunted	healthy	malnourish	2760	positive
EK018	ekona	5	female	36.5	19	107	6.3	9.7	non formal	NBF	non febrile	healthy	stunted	healthy	malnourish	1260	positive
EK019	ekona	3.8	male	39	14	91	7.7	9.6	non formal	MF	febrile	healthy	healthy	healthy	healthy		negative
EK020	ekona	1.4	male	36.6	9	70	11.2	5.7	primary	MF	non febrile	healthy	stunted	healthy	malnourish	5600	positive
EK021	ekona	3	male	37.1	13	91	6	10.8	primary	EBF	non febrile	healthy	stunted	healthy	malnourish		negative
EK022	ekona	1.6	female	35.9	10	70	7.3	8.9	primary	EBF	non febrile	healthy	healthy	healthy	healthy		negative
EK023	ekona	2	male	36.7	15	93	5.5	8.6	secondary	NBF	non febrile	healthy	stunted	healthy	malnourish	1100	positive
EK024	ekona	4	female	36.9	19	109	9.2	9.3	primary	EBF	non febrile	healthy	healthy	healthy	healthy		negative
EK025	ekona	5	female	37	18	102	4.4	10.9	non formal	MF	non febrile	healthy	healthy	healthy	healthy		negative
EK026	ekona	5	female	37.6	18	104	12.5	8.7	non formal	MF	febrile	healthy	healthy	healthy	healthy		negative
EK027	ekona	2	male	36.6	24	115	11.7	11.1	non formal	NBF	non febrile	healthy	healthy	healthy	healthy	2340	positive
EK028	ekona	2	male	36	15	85	9.9	9.3	non formal	EBF	non febrile	healthy	healthy	healthy	healthy		negative
EK029	ekona	1.8	female	37.2	13	88	11.9	7	primary	NBF	non febrile	healthy	healthy	healthy	healthy	5950	positive
EK030	ekona	0.8	male	37.9	7	63	12	8.9	primary	MF	febrile	healthy	healthy	healthy	healthy		negative
EK031	ekona	0.4	male	36.5	6	61	8.8	10.8	primary	MF	non febrile	healthy	stunted	underweight	malnourish		negative
EK032	ekona	1.3	male	37.1	13	76	5.5	8.6	secondary	EBF	non febrile	healthy	stunted	healthy	malnourish	1100	positive
EK033	ekona	0.7	male	37.9	8	68	10.6	10.1	non formal	EBF	febrile	healthy	healthy	healthy	healthy		negative
EK034	ekona	3	female	37.2	15	95	5.2	10.2	non formal	NBF	non febrile	healthy	healthy	healthy	healthy	1040	positive
EK035	ekona	1.4	female	37.2	8	72	5.5	8.6	secondary	EBF	non febrile	healthy	stunted	healthy	malnourish	2750	positive
EK036	ekona	4	female	37.9	16	104	10.4	6.1	non formal	MF	febrile	healthy	healthy	healthy	healthy	5200	positive
EK037	ekona	0.6	female	36.9	4	67	12	8.9	non formal	NBF	non febrile	wasted	healthy	underweight	malnourish	2400	positive
EK038	ekona	5	female	36.9	19	108	7.3	12.2	primary	NBF	non febrile	healthy	healthy	healthy	healthy	1460	positive
EK039	ekona	4	female	37	17	94	5.8	11.4	primary	EBF	non febrile	healthy	stunted	healthy	malnourish		negative
EK040	ekona	2	male	36.2	10	83	5.5	8.6	secondary	EBF	non febrile	healthy	healthy	healthy	healthy	2750	positive
EK041	ekona	2	female	36	12	76	4.4	5.1	primary	MF	non febrile	healthy	stunted	healthy	malnourish		negative
EK042	ekona	2.4	male	36	15	85	6.8	9.8	primary	NBF	non febrile	healthy	healthy	healthy	healthy	3400	positive
EK043	ekona	3	female	36.9	15	88	9.7	11	primary	EBF	non febrile	healthy	healthy	healthy	healthy		negative
EK044	ekona	4	male	37	15	99	10.5	9.3	primary	MF	non febrile	healthy	healthy	healthy	healthy		negative
EK045	ekona	3	female	37.2	13	81	5.5	8.6		MF	non febrile	healthy	stunted	healthy	malnourish		negative
EK046	ekona	4	male	37	16	92	10.4	9.6	secondary	EBF	non febrile	healthy	stunted	healthy	malnourish		negative
EK047	ekona	4	male	37	16	99	9.2	11.1	secondary	EBF	non febrile	healthy	healthy	healthy	healthy		negative
EK048	ekona	4	female	37	15	95	8.5	11.1	secondary	MF	non febrile	healthy	healthy	healthy	healthy		negative
EK049	ekona	3	female	35.8	13	100	5.5	11.3	secondary	MF	non febrile	healthy	healthy	healthy	healthy	2200	positive
EK050	ekona	3	male	37	17	88	5.5	8.6	primary	MF	non febrile	healthy	stunted	healthy	malnourish		negative
EK051	ekona	5	male	36	19	106	7.3	11.5	secondary	MF	non febrile	healthy	healthy	healthy	healthy	1460	positive
EK052	ekona	2	male	37	10	74	10.6	10.2	primary	MF	non febrile	healthy	stunted	healthy	malnourish	2120	positive
EK053	ekona	3	female	36	12	81	10.3	11	primary	NBF	non febrile	healthy	stunted	healthy	malnourish	4120	positive
EK054	ekona	3	female	36.5	13	90	5.5	8.6	secondary	NBF	non febrile	healthy	healthy	healthy	healthy	2750	positive
EK055	ekona	3	female	36.3	8	84	5.5	8.6		MF	non febrile	wasted	stunted	underweight	malnourish		negative
EK056	ekona	0.3	female	36.5	14	86	5.5	8.6	non formal	NBF	non febrile	healthy	healthy	healthy	healthy	82.5	positive
EK057	ekona	3	female	37.4	4	74	5.5	8.6	secondary	NBF	non febrile	wasted	stunted	underweight	malnourish	82.5	positive
EK058	ekona	0.6	female	36	13	88	9.2	10.4	primary	MF	non febrile	healthy	healthy	healthy	healthy	3680	positive
EK059	ekona	2.5	female	36	13	87	5.5	8.6	secondary	NBF	non febrile	healthy	healthy	healthy	healthy		negative
EK060	ekona	0.6	male	36	7	68	10.9	10.5	primary	EBF	non febrile	healthy	healthy	healthy	healthy		negative
EK061	ekona	5	female	36	19	113	6.2	9.8	primary	EBF	non febrile	healthy	healthy	healthy	healthy		negative
EK062	ekona	5	female	36	17	108	7.8	11.9	secondary	EBF	non febrile	healthy	healthy	healthy	healthy	4680	positive
EK063	ekona	5	male	36	20	108	6.1	5.6	non formal	EBF	non febrile	healthy	healthy	healthy	healthy		negative
EK064	ekona	3	female	36.8	13	80	5.5	8.6	secondary	NBF	non febrile	healthy	stunted	healthy	malnourish	165	positive
EK065	ekona	0.2	male	37	5	65	11.1	8.8	non formal	EBF	non febrile	wasted	healthy	healthy	malnourish		negative
EK066	ekona	0.4	female	36.5	6	59	6.9	9.8	primary	EBF	non febrile	healthy	stunted	healthy	malnourish		negative
EK067	ekona	5	female	37.2	16	101	7.6	12.1	secondary	EBF	non febrile	healthy	healthy	healthy	healthy		negative
EK068	ekona	5	male	36.9	15	98	8	9.3	primary	NBF	non febrile	healthy	stunted	healthy	malnourish	1600	positive
EK069	ekona	4	female	37.4	13	87	9.2	9.3		MF	non febrile	healthy	stunted	healthy	malnourish		negative
EK070	ekona	0.3	male	36.8	9	62	8.8	10.8	primary	NBF	non febrile	healthy	healthy	healthy	healthy	264	positive
EK071	ekona	3	female	36	13	88	5.5	8.6	non formal	NBF	non febrile	healthy	healthy	healthy	healthy	192.5	positive
EK072	ekona	3.4	male	36	13	88	8.1	11.2	secondary	MF	non febrile	healthy	healthy	healthy	healthy	81	positive
EK073	ekona	1.2	male	35.3	11	82	5.8	11.3	secondary	NBF	non febrile	healthy	stunted	healthy	malnourish	1160	positive
EK074	ekona	0.6	male	37	7	60	8.8	10.8	secondary	MF	non febrile	healthy	stunted	healthy	malnourish		negative
EK075	ekona	3	male	37.4	13	88	5.5	8.6	non formal	MF	non febrile	healthy	stunted	underweight	malnourish	1100	positive
EK076	ekona	2.2	male	37.1	10	82	8.8	10.8		EBF	non febrile	healthy	stunted	healthy	malnourish		negative
EK077	ekona	1.2	male	37	9	72	8.8	10.8		MF	non febrile	healthy	stunted	healthy	malnourish		negative
EK078	ekona	3.3	female	36	18	79	8.8	10	primary	EBF	non febrile	healthy	stunted	healthy	malnourish		negative
EK079	ekona	2.3	female	36	10	81	13.8	10.5	primary	EBF	non febrile	healthy	stunted	healthy	malnourish		negative
EK080	ekona	4	female	36.1	14	93	13.9	10.9	primary	EBF	non febrile	healthy	stunted	healthy	malnourish		negative
EK081	ekona	4	female	36.1	13	91	9.2	9.3		NBF	non febrile	healthy	stunted	healthy	malnourish	230	positive
EK082	ekona	1.2	female	36.9	10	71	8.8	10.8		NBF	non febrile	healthy	healthy	healthy	healthy	1760	positive
EK083	ekona	3	female	36	15	97	5.2	10.8	primary	MF	non febrile	healthy	stunted	healthy	malnourish		negative
EK084	ekona	5	female	36.7	15	95	7.4	11.1	secondary	EBF	non febrile	healthy	healthy	healthy	healthy	1480	positive
EK085	ekona	2	female	37.4	18	105	9	10.4	secondary	NBF	non febrile	healthy	healthy	healthy	healthy		negative
EK086	ekona	1.3	female	37	10	76	8.8	10.8	secondary	MF	non febrile	healthy	healthy	healthy	healthy		negative
EK087	ekona	2	male	36.5	13	85	8.8	10.8		MF	non febrile	healthy	stunted	underweight	malnourish		negative
EK088	ekona	2	male	37	9	71	6.3	11	secondary	EBF	non febrile	healthy	healthy	healthy	healthy	1260	positive
EK089	ekona	4	male	37	15	96	9.2	9.3		MF	non febrile	healthy	stunted	healthy	malnourish		negative
EK090	ekona	4	female	36	15	94	8.6	8.6		MF	non febrile	healthy	healthy	healthy	healthy		negative
EK091	ekona	4	female	36	17	98	9.2	9.3		MF	non febrile	healthy	healthy	healthy	healthy		negative
EK092	ekona	4	female	36	15	100	8.8	11.3	secondary	MF	non febrile	healthy	stunted	healthy	malnourish		negative
EK093	ekona	2	male	37	14	75	12.4	10.2		MF	non febrile	healthy	healthy	healthy	healthy		negative
EK094	ekona	2	female	36.9	13	90	9.6	11.3	secondary	MF	non febrile	healthy	stunted	healthy	malnourish	3840	positive
EK095	ekona	5	male	36.8	16	92	8.6	8.6		MF	non febrile	healthy	healthy	healthy	healthy		negative
EK096	ekona	2	female	36.9	15	89	9.2	9.3		EBF	non febrile	healthy	healthy	healthy	healthy		negative
EK097	ekona	0.3	female	37.1	8	67	8.2	9.8	primary	NBF	non febrile	healthy	healthy	healthy	healthy		negative
EK098	ekona	0.2	female	37.1	6	65	9.9	9.9	primary	EBF	non febrile	healthy	healthy	healthy	healthy		negative
EK099	ekona	0.3	male	37	7	67	11.3	7.4	non formal	NBF	non febrile	healthy	stunted	healthy	malnourish	4520	positive
EK100	ekona	4	female	37	15	94	8.1	10.7	secondary	MF	non febrile	healthy	healthy	healthy	healthy		negative
EK101	ekona	1.2	male	36	13	84	5.4	9.3	primary	EBF	non febrile	healthy	stunted	healthy	malnourish		negative
EK102	ekona	3	female	36	12	84	6.7	10.6	primary	MF	non febrile	healthy	stunted	healthy	malnourish	3350	positive
EK103	ekona	4	male	36.2	17	92	9.6	10.5	primary	MF	non febrile	healthy	healthy	healthy	healthy		negative
EK104	ekona	4	male	36.2	16	100	7	9.6	primary	MF	non febrile	healthy	healthy	healthy	healthy		negative
EK105	ekona	4	male	36.7	16	97	4.3	9.5	primary	MF	non febrile	healthy	stunted	healthy	malnourish		negative
EK106	ekona	2.5	male	36.9	13	85	8.3	9.7	primary	MF	non febrile	healthy	stunted	healthy	malnourish	3320	positive
EK107	ekona	0.3	male	36.8	8	55	8.8	10.8	primary	MF	non febrile	healthy	healthy	healthy	healthy		negative
EK108	ekona	5	male	36	19	117	9	12.3	secondary	MF	non febrile	healthy	healthy	healthy	healthy		negative
EK109	ekona	4	male	36.2	16	98	8.6	8.6	non formal	MF	non febrile	healthy	stunted	underweight	malnourish		negative
EK110	ekona	2	female	36	9	76	12.1	10.6	non formal	MF	non febrile	healthy	stunted	healthy	malnourish		negative
EK111	ekona	2	female	36.2	10	78	11.7	10.7	non formal	MF	non febrile	healthy	stunted	underweight	malnourish		negative
EK112	ekona	4	male	36	12	87	8.6	8.6		EBF	non febrile	healthy	stunted	healthy	malnourish		negative
EK113	ekona	3.6	male	36	16	90	6.9	12.9	secondary	MF	non febrile	healthy	healthy	healthy	healthy		negative
EK114	ekona	5	female	36	17	103	4.9	11.4	secondary	MF	non febrile	healthy	healthy	healthy	healthy		negative
EK115	ekona	3	female	37	17	93	8.2	10.9	secondary	MF	non febrile	healthy	healthy	healthy	healthy	1640	positive
EK116	ekona	4	female	36.5	16	103	7.1	10.4	secondary	NBF	non febrile	healthy	healthy	healthy	healthy	3550	positive
EK117	ekona	1.1	female	35.9	10	71	8.3	7.6	non formal	MF	non febrile	healthy	healthy	underweight	malnourish		negative
EK118	ekona	0.5	male	36.7	6	64	11.6	5.4	non formal	NBF	non febrile	healthy	stunted	healthy	malnourish	2320	positive
EK119	ekona	4	female	36.8	15	92	10.9	10.2	primary	EBF	non febrile	healthy	stunted	healthy	malnourish		negative
EK120	ekona	2	male	36	11	77	12.1	9.2	primary	MF	non febrile	healthy	healthy	healthy	healthy		negative
EK121	ekona	3.7	male	35.8	15	97	8.6	8.6		MF	non febrile	healthy	stunted	underweight	malnourish		negative
EK122	ekona	3	male	36.1	11	87	10.4	10.1	primary	EBF	non febrile	healthy	stunted	underweight	malnourish		negative
EK123	ekona	0.5	male	36.9	5	56	8.1	8.4	non formal	NBF	non febrile	healthy	healthy	healthy	healthy		negative
EK124	ekona	2	male	36.4	13	87	7.9	10.4	primary	MF	non febrile	healthy	stunted	healthy	malnourish		negative
EK125	ekona	4	male	36	15	92	8.1	10.1	primary	MF	non febrile	healthy	stunted	healthy	malnourish		negative
EK126	ekona	2	female	36.1	11	76	11.1	10.4	primary	MF	non febrile	healthy	healthy	healthy	healthy		negative
EK127	ekona	5	female	36	19	109	5.1	7.6	non formal	MF	non febrile	healthy	healthy	healthy	healthy	1020	positive
EK128	ekona	5	female	36.5	23	114	6.1	10.7	primary	NBF	non febrile	healthy	stunted	healthy	malnourish	2440	positive
EK129	ekona	1.1	male	36	10	72	11.1	6.9	non formal	MF	non febrile	healthy	healthy	healthy	healthy		negative
EK130	ekona	3.5	male	36	15	92	4.1	7	non formal	EBF	non febrile	healthy	healthy	healthy	healthy		negative
EK131	ekona	4	female	36.5	21	105	12.3	9.3	non formal	MF	non febrile	healthy	stunted	underweight	malnourish	6150	positive
EK132	ekona	4	female	36.1	12	86	12.3	9.3	non formal	MF	non febrile	healthy	stunted	healthy	malnourish		negative
EK133	ekona	3	female	36.7	16	86	8.6	8.6		MF	non febrile	healthy	healthy	healthy	healthy		negative
EK134	ekona	3	male	36.6	17	102	8.3	10	primary	EBF	non febrile	healthy	healthy	healthy	healthy		negative
EK135	ekona	5	male	36	21	112	8.6	8.6		EBF	non febrile	healthy	healthy	healthy	healthy		negative
EK136	ekona	3.5	female	36	16	104	11.2	11.3	secondary	MF	non febrile	healthy	stunted	underweight	malnourish	2240	positive
EK137	ekona	1.1	female	37	7	68	5.5	8.6	non formal	MF	non febrile	healthy	healthy	healthy	healthy		negative
EK138	ekona	3.5	female	36	13	92	8.6	8.6		MF	non febrile	healthy	healthy	healthy	healthy		negative
EK139	ekona	2	male	36.4	11	85	9.2	9.3		MF	non febrile	healthy	healthy	healthy	healthy		negative
EK140	ekona	5	male	36.7	20	113	8.6	11.6	secondary	MF	non febrile	healthy	stunted	underweight	malnourish	6880	positive
EK141	ekona	2.3	female	37.7	9	81	8.5	11.3	secondary	MF	febrile	healthy	healthy	healthy	healthy		negative
EK142	ekona	4	female	36.6	19	100	7.8	7.9	non formal	NBF	non febrile	healthy	healthy	healthy	healthy	20280	positive
EK143	ekona	3	male	36.2	17	95	9.2	11.3	secondary	MF	non febrile	healthy	healthy	healthy	healthy		negative
EK144	ekona	4	female	36	15	100	8.6	8.6		MF	non febrile	healthy	healthy	healthy	healthy		negative
EK145	ekona	3	female	36.2	16	94	6.9	10.1	primary	MF	non febrile	healthy	healthy	healthy	healthy		negative
EK146	ekona	0.8	male	37.1	9	72	12.3	9.3	non formal	MF	non febrile	healthy	healthy	healthy	healthy		negative
EK147	ekona	2	male	36	12	84	8.2	11.1	secondary	MF	non febrile	healthy	healthy	healthy	healthy		negative
EK148	ekona	5	female	36.4	20	107	9.9	10.4	secondary	MF	non febrile	healthy	stunted	healthy	malnourish		negative
EK149	ekona	2.6	male	36.8	13	83	10.7	11	secondary	MF	non febrile	healthy	healthy	healthy	healthy	2140	positive
EK150	ekona	4	female	36.7	16	98	8.1	11.8	secondary	MF	non febrile	healthy	healthy	healthy	healthy		negative
EK151	ekona	3	male	36	15	92	8.6	8.6		MF	non febrile	healthy	healthy	healthy	healthy		negative
EK152	ekona	4.8	male	36	16	104	10.6	10.3	primary	MF	non febrile	healthy	stunted	underweight	malnourish		negative
EK153	ekona	3	male	37	11	81	8.1	6.5	non formal	EBF	non febrile	healthy	stunted	healthy	malnourish		negative
EK154	ekona	3	female	36.7	11	77	8.6	8.6		MF	non febrile	healthy	healthy	healthy	healthy		negative
EK155	ekona	4	female	36	16	102	7	11	secondary	NBF	non febrile	healthy	stunted	healthy	malnourish	1400	positive
EK156	ekona	0.4	female	36	6	59	8.8	10.8	secondary	MF	non febrile	healthy	healthy	healthy	healthy		negative
EK157	ekona	2.6	female	36.6	12	92	8.3	10.5	secondary	EBF	non febrile	healthy	healthy	healthy	healthy		negative
EK158	ekona	4.4	female	36	16	108	6.9	10.2	primary	EBF	non febrile	healthy	healthy	healthy	healthy		negative
EK159	ekona	3	female	36.5	13	89	4.2	6.4	non formal	EBF	non febrile	healthy	healthy	healthy	healthy		negative
EK160	ekona	5	female	36.8	19	107	8.3	10.2	primary	EBF	non febrile	healthy	stunted	underweight	malnourish		negative
EK161	ekona	2	female	36	9	78	8.9	11.7	secondary	EBF	non febrile	healthy	healthy	healthy	healthy		negative
EK162	ekona	2.8	female	36	15	93	5.8	7.2	secondary	NBF	non febrile	healthy	stunted	healthy	malnourish	11600	positive
EK163	ekona	0.8	male	36	11	57	9.2	9.3		MF	non febrile	healthy	stunted	healthy	malnourish	1840	positive
EK164	ekona	4	female	36.8	15	89	7.4	12	secondary	EBF	non febrile	healthy	stunted	underweight	malnourish	1480	positive
EK165	ekona	1	female	36.2	7	66	7.6	9.6	primary	EBF	non febrile	healthy	stunted	healthy	malnourish		negative
EK166	ekona	1.3	male	36.4	9	73	8.3	11.1	secondary	MF	non febrile	healthy	healthy	healthy	healthy		negative
EK167	ekona	2.5	male	36	17	93	6.5	8.7	non formal	MF	non febrile	healthy	healthy	healthy	healthy	1300	positive
EK168	ekona	4	female	36.1	18	101	9.6	5.9	non formal	MF	non febrile	healthy	stunted	healthy	malnourish	4800	positive
EK169	ekona	3	female	36	16	86	12.2	9.8	non formal	MF	non febrile	healthy	stunted	healthy	malnourish		negative
EK170	ekona	0.3	male	36.6	6	54	8.8	10.8	primary	MF	non febrile	healthy	stunted	healthy	malnourish		negative
EK171	ekona	5	male	37.6	19	100	9	7.5	non formal	MF	febrile	healthy	healthy	healthy	healthy		negative
EK172	ekona	5	female	36.6	22	115	4.8	10.9	primary	MF	non febrile	healthy	healthy	healthy	healthy	3840	positive
EK173	ekona	2.8	female	36	14	88	8.3	10.7	primary	MF	non febrile	healthy	healthy	healthy	healthy		negative
EK174	ekona	0.4	female	36.6	7	63	10.3	9.6	non formal	NBF	non febrile	healthy	healthy	healthy	healthy	6180	positive
EK175	ekona	5	male	36.1	18	103	7.8	11.4	secondary	EBF	non febrile	healthy	stunted	healthy	malnourish		negative
EK176	ekona	0.5	female	36.7	13	58	6.4	9.6	primary	MF	non febrile	wasted	healthy	underweight	malnourish		negative
EK177	ekona	0.6	male	37.1	6	70	10.6	10.1	primary	MF	non febrile	healthy	stunted	underweight	malnourish	2120	positive
EK178	ekona	3	male	36.4	9	78	12.8	10.7	primary	MF	non febrile	healthy	stunted	healthy	malnourish		negative
EK179	ekona	5	male	36	16	99	8.6	8.6		MF	non febrile	healthy	healthy	healthy	healthy	1720	positive
EK180	ekona	5	male	36.6	22	115	5.8	10.6	non formal	MF	non febrile	healthy	healthy	healthy	healthy	29000	positive
EK181	ekona	0.8	female	36	8	69	7.5	10.4	primary	MF	non febrile	healthy	healthy	healthy	healthy		negative
EK182	ekona	4	female	36.4	15	98	9	12.7	non formal	MF	non febrile	healthy	healthy	healthy	healthy		negative
EK183	ekona	1.3	female	36.1	11	80	9.6	10.4	tertiary	EBF	non febrile	healthy	healthy	healthy	healthy		negative
EK184	ekona	3.5	female	36	16	98	6	10.5	secondary	MF	non febrile	healthy	healthy	healthy	healthy		negative
EK185	ekona	4.5	male	36.3	17	98	7.6	8.4	primary	MF	non febrile	healthy	healthy	healthy	healthy	19000	positive
EK186	ekona	0.3	male	36.6	11	61	11.4	10.6	primary	NBF	non febrile	healthy	healthy	healthy	healthy		negative
EK187	ekona	1	female	36	10	74	5.8	9.8	secondary	MF	non febrile	healthy	stunted	healthy	malnourish		negative
EK188	ekona	1.5	male	36	9	72	7.7	9.4	secondary	EBF	non febrile	healthy	healthy	healthy	healthy		negative
EK189	ekona	2	male	36.8	13	84	8.7	8.3	non formal	MF	non febrile	wasted	stunted	underweight	malnourish		negative
EK190	ekona	0.6	male	37	6	65	13.8	7.6	primary	MF	non febrile	healthy	healthy	healthy	healthy	2760	positive
EK191	ekona	3	female	38.9	12	90	4.4	7.1	non formal	MF	febrile	healthy	stunted	healthy	malnourish	2200	positive
EK192	ekona	2.6	female	36.2	11	82	10.4	11	secondary	MF	non febrile	healthy	healthy	healthy	healthy	2080	positive
EK193	ekona	2.6	female	36.5	11	85	13	9.9	primary	MF	non febrile	healthy	stunted	healthy	malnourish		negative
EK194	ekona	2	male	36	12	74	4.1	9.7	primary	MF	non febrile	healthy	healthy	healthy	healthy		negative
EK195	ekona	4	female	36	17	101	4.1	11.7	primary	MF	non febrile	healthy	healthy	healthy	healthy		negative
EK196	ekona	3	male	37.8	16	94	5.1	8.6	non formal	MF	febrile	healthy	healthy	healthy	healthy	1020	positive
EK197	ekona	0.3	female	36	9	61	9	9.8	non formal	MF	non febrile	healthy	healthy	healthy	healthy	1800	positive
EK198	ekona	5	female	36.4	15	102	5.1	6.6	non formal	MF	non febrile	healthy	healthy	healthy	healthy		negative
EK199	ekona	0.4	male	37	13	83	11.1	9.1	non formal	MF	non febrile	healthy	stunted	underweight	malnourish		negative
EK200	ekona	2	female	36	6	57	8.9	9.4	non formal	MF	non febrile	healthy	stunted	underweight	malnourish		negative
EK201	ekona	0.6	female	36.4	5	57	11.4	10.2	non formal	EBF	non febrile	healthy	stunted	underweight	malnourish		negative
EK202	ekona	3.8	female	36.5	12	87	9.7	11.1	non formal	MF	non febrile	healthy	healthy	healthy	healthy		negative
EK203	ekona	3.6	male	37.1	17	95	6.5	12.5	secondary	MF	non febrile	wasted	stunted	underweight	malnourish		negative
EK204	ekona	0.6	male	36.7	4	64	11.4	10.2		MF	non febrile	healthy	stunted	healthy	malnourish		negative
EK205	ekona	1.5	male	36	10	74	7.7	9.1	primary	MF	non febrile	healthy	healthy	healthy	healthy		negative
EK206	ekona	5	male	36.4	22	112	5.4	9.1	primary	MF	non febrile	healthy	stunted	healthy	malnourish		negative
EK207	ekona	0.4	female	36.7	9	58	7.1	8	non formal	NBF	non febrile	healthy	stunted	healthy	malnourish	142	positive
EK208	ekona	1.4	female	38	9	71	10.6	9.6	primary	MF	febrile	healthy	stunted	healthy	malnourish	4240	positive
EK209	ekona	1.4	female	36	9	70	12.8	10.3	secondary	MF	non febrile	healthy	healthy	healthy	healthy		negative
EK210	ekona	0.8	male	36.6	10	74	6.3	9.9	secondary	MF	non febrile	healthy	healthy	healthy	healthy	2520	positive
EK211	ekona	2.3	female	37	12	83	8.6	8.6		MF	non febrile	healthy	stunted	healthy	malnourish		negative
EK212	ekona	0.9	male	36.6	10	65	12.5	9.8	primary	EBF	non febrile	healthy	healthy	healthy	healthy		negative
EK213	ekona	1	male	36.4	20	109	5	7	non formal	EBF	non febrile	healthy	stunted	underweight	malnourish		negative
EK214	ekona	5	male	36	10	75	4.5	9.9	non formal	EBF	non febrile	healthy	stunted	healthy	malnourish		negative
EK215	ekona	0.8	male	36.6	8	61	6.4	9.4	non formal	MF	non febrile	healthy	healthy	healthy	healthy		negative
EK216	ekona	2	male	36.5	13	89	5.8	10.9	non formal	MF	non febrile	healthy	healthy	healthy	healthy		negative
EK217	ekona	3	male	36.7	15	100	5.2	11.1	secondary	MF	non febrile	healthy	healthy	healthy	healthy		negative
EK218	ekona	2	female	36.7	10	81	6.1	9.8	primary	MF	non febrile	healthy	healthy	healthy	healthy	1220	positive
EK219	ekona	3.1	female	37.4	14	94	13.6	10	primary	MF	non febrile	healthy	healthy	healthy	healthy	5440	positive
EK220	ekona	2	female	36.6	11	83	13.5	11.3	secondary	MF	non febrile	healthy	stunted	healthy	malnourish		negative
EK221	ekona	0.7	female	36.7	7	55	6.7	10.1	secondary	MF	non febrile	healthy	healthy	healthy	healthy		negative
EK222	ekona	4.8	male	36.8	16	100	6.2	10.5	secondary	MF	non febrile	healthy	stunted	healthy	malnourish		negative
EK223	ekona	0.8	female	36	9	59	9.7	10.5	secondary	MF	non febrile	healthy	stunted	healthy	malnourish		negative
EK224	ekona	5	male	36.9	15	98	4.2	7.6	non formal	EBF	non febrile	healthy	healthy	healthy	healthy	1680	positive
EK225	ekona	1	male	36.2	11	78	10.1	11.7	secondary	MF	non febrile	healthy	healthy	healthy	healthy	2020	positive
EK226	ekona	5	female	36.4	16	103	8.3	11.9	secondary	MF	non febrile	healthy	healthy	healthy	healthy		negative
EK227	ekona	1	female	36	9	71	9.7	10	secondary	MF	non febrile	healthy	healthy	healthy	healthy		negative
EK228	ekona	4	female	36	14	97	6.7	10.8	secondary	MF	non febrile	healthy	stunted	healthy	malnourish		negative
EK229	ekona	2.4	female	36	11	79	5.6	9.2	primary	MF	non febrile	healthy	healthy	healthy	healthy		negative
EK230	ekona	5	male	36.7	18	110	5.8	10.3	primary	MF	non febrile	healthy	stunted	underweight	malnourish		negative
EK231	ekona	0.6	female	36	6	61	10.7	11.4	primary	MF	non febrile	healthy	healthy	healthy	healthy	2140	positive
EK232	ekona	4	male	36	17	103	6.1	12.2	secondary	MF	non febrile	healthy	healthy	healthy	healthy	1220	positive
EK233	ekona	3	male	36.5	13	92	7	10.3	secondary	MF	non febrile	healthy	stunted	underweight	malnourish		negative
EK234	ekona	4.3	female	36	8	70	10.5	11.3	secondary	MF	non febrile	healthy	healthy	healthy	healthy		negative
EK235	ekona	5	male	36.5	16	101	9.5	9	secondary	MF	non febrile	healthy	healthy	healthy	healthy	3800	positive
EK236	ekona	5	female	36.7	19	108	8.5	11.6	secondary	MF	non febrile	healthy	healthy	healthy	healthy		negative
EK237	ekona	5	male	36.2	19	106	6.4	9.4	secondary	MF	non febrile	healthy	healthy	healthy	healthy	6400	positive
EK238	ekona	2	male	36.1	12	84	11.9	9.1	secondary	MF	non febrile	healthy	stunted	healthy	malnourish	5950	positive
EK239	ekona	1.7	male	36	10	75	10.1	11	secondary	MF	non febrile	healthy	healthy	healthy	healthy		negative
EK240	ekona	3	female	36.1	21	106	8.2	12.4	secondary	MF	non febrile	healthy	stunted	underweight	malnourish		negative
EK241	ekona	1.5	male	36	8	70	10.4	10.9	secondary	MF	non febrile	healthy	stunted	healthy	malnourish	4160	positive
EK242	ekona	4	male	37.3	14	92	5.7	7.8	non formal	MF	non febrile	healthy	healthy	healthy	healthy	6840	positive
EK243	ekona	5	female	36.4	17	107	6.4	9.2	non formal	MF	non febrile	healthy	stunted	healthy	malnourish		negative
EK244	ekona	1	male	36	9	66	12.1	11.6	secondary	MF	non febrile	healthy	healthy	healthy	healthy		negative
EK245	ekona	1.6	male	36	12	81	6.1	10.5	secondary	MF	non febrile	healthy	healthy	healthy	healthy		negative
EK246	ekona	3	male	36.3	16	101	13.5	7.9	non formal	MF	non febrile	healthy	stunted	underweight	malnourish		negative
EK247	ekona	5	male	36	14	85	8.2	12.4	secondary	MF	non febrile	healthy	healthy	healthy	healthy		negative
EK248	ekona	5	female	36.4	19	108	5.8	8.2	non formal	MF	non febrile	healthy	stunted	healthy	malnourish	1160	positive
EK249	ekona	3	female	36	14	86	6.9	10.3	secondary	MF	non febrile	healthy	healthy	healthy	healthy		negative
EK250	ekona	5	female	36.7	17	109	8.3	8.9	primary	MF	non febrile	healthy	healthy	healthy	healthy		negative
EK251	ekona	4	male	36	18	108	4.2	9.8	primary	NBF	non febrile	healthy	healthy	healthy	healthy	840	positive
EK252	ekona	2.1	male	37.7	14	87	8.5	7.9	non formal	MF	febrile	healthy	healthy	healthy	healthy	1700	positive
EK253	ekona	5	female	37	25	119	5.6	11.1	secondary	EBF	non febrile	healthy	healthy	healthy	healthy		negative
EK254	ekona	4	female	36.7	16	101	6.5	10.7	primary	EBF	non febrile	healthy	stunted	healthy	malnourish		negative
EK255	ekona	4	female	36.5	13	94	6.9	9.2	primary	MF	non febrile	healthy	healthy	healthy	healthy		negative
EK256	ekona	1	female	37.4	8	70	10.3	11.4	secondary	NBF	non febrile	healthy	stunted	underweight	malnourish		negative
EK257	ekona	4	female	36.9	11	90	5	7.3	non formal	NBF	non febrile	healthy	healthy	healthy	healthy		negative
EK258	ekona	2	female	37	12	92	6.5	7.7	non formal	MF	non febrile	healthy	healthy	healthy	healthy		negative
EK259	ekona	4.2	male	36	15	97	7.7	10.7	secondary	MF	non febrile	healthy	healthy	healthy	healthy		negative
EK260	ekona	0.8	female	36.6	9	69	7.7	10.7	secondary	MF	non febrile	healthy	healthy	healthy	healthy		negative
EK261	ekona	4	female	36.7	16	103	10.5	10.4	secondary	MF	non febrile	healthy	healthy	healthy	healthy		negative
EK262	ekona	3	male	36	13	92	11.9	11.7	secondary	MF	non febrile	healthy	healthy	healthy	healthy		negative
EK263	ekona	4	female	36.5	15	100	10.8	10.3	secondary	NBF	non febrile	healthy	healthy	healthy	healthy	108	positive
EK264	ekona	5	female	36.4	23	110	6.3	12	tertiary	NBF	non febrile	healthy	stunted	healthy	malnourish		negative
EK265	ekona	4	female	36.5	14	92	12.6	7.7	non formal	MF	non febrile	healthy	stunted	underweight	malnourish		negative
EK266	ekona	0.9	male	36	7	65	6.3	9	non formal	MF	non febrile	healthy	healthy	healthy	healthy		negative
EK267	ekona	2	male	36.5	11	82	4.9	7	non formal	MF	non febrile	healthy	healthy	healthy	healthy	980	positive
EK268	ekona	5	male	35.9	19	110	5.8	10.6	primary	EBF	non febrile	healthy	healthy	healthy	healthy		negative
EK269	ekona	0.8	male	36.8	8	70	6.7	9	primary	MF	non febrile	wasted	stunted	underweight	malnourish		negative
EK270	ekona	2	female	35.8	5	78	4.5	11.2	tertiary	MF	non febrile	healthy	healthy	healthy	healthy		negative
EK271	ekona	5	male	37	15	105	6.5	10	secondary	MF	non febrile	healthy	healthy	healthy	healthy		negative
EK272	ekona	5	male	37.9	20	106	6.2	9.3	secondary	EBF	febrile	healthy	stunted	healthy	malnourish		negative
EK273	ekona	4	female	36	14	94	11.2	11.3	secondary	EBF	non febrile	healthy	stunted	healthy	malnourish		negative
EK274	ekona	4	male	36.6	14	88	11	11.4	tertiary	MF	non febrile	healthy	healthy	healthy	healthy		negative
EK275	ekona	3	male	36.1	14	97	13.1	11.5	tertiary	MF	non febrile	healthy	stunted	healthy	malnourish		negative
EK276	ekona	2	female	36	13	79	9	10.8	tertiary	MF	non febrile	healthy	healthy	healthy	healthy		negative
EK277	ekona	5	female	36	16	106	7.8	11.7	tertiary	MF	non febrile	healthy	healthy	healthy	healthy		negative
EK278	ekona	4	male	36.5	17	101	4.7	9.1	primary	MF	non febrile	healthy	stunted	healthy	malnourish		negative
EK279	ekona	3	male	36	13	87	4.3	8.1	non formal	NBF	non febrile	healthy	healthy	healthy	healthy	2150	positive
EK280	ekona	3	female	36.4	17	108	6.5	11	secondary	MF	non febrile	healthy	healthy	healthy	healthy		negative
EK281	ekona	0.5	female	35.7	9	62	12.9	10.1	secondary	EBF	non febrile	healthy	healthy	healthy	healthy		negative
EK282	ekona	5	female	36.9	15	100	12.5	12	tertiary	MF	non febrile	healthy	stunted	underweight	malnourish		negative
EK283	ekona	1	female	36	7	68	12.2	10.3	tertiary	MF	non febrile	healthy	healthy	healthy	healthy		negative
EK284	ekona	5	male	36.7	16	103	10.2	11.2	tertiary	MF	non febrile	healthy	healthy	healthy	healthy		negative
EK285	ekona	4.7	female	36.6	15	102	10.5	10.8	tertiary	NBF	non febrile	healthy	healthy	healthy	healthy	5250	positive
EK286	ekona	1.5	female	36	10	80	10.6	9.3	primary	EBF	non febrile	healthy	healthy	healthy	healthy		negative
EK287	ekona	3.1	female	39.8	13	96	5.8	7.1	non formal	MF	febrile	healthy	stunted	healthy	malnourish		negative
EK288	ekona	1	female	36	8	67	13.9	11	tertiary	EBF	non febrile	healthy	healthy	healthy	healthy		negative
EK289	ekona	1	male	38.9	11	80	11.2	9.1	primary	MF	febrile	healthy	stunted	healthy	malnourish		negative
EK290	ekona	3	male	36.5	14	86	6.5	7.7	non formal	EBF	non febrile	wasted	healthy	healthy	malnourish		negative
EK291	ekona	0.5	female	36.6	6	67	7.9	9.6	primary	NBF	non febrile	healthy	healthy	healthy	healthy	15800	positive
EK292	ekona	4	female	36	15	99	5.6	10	secondary	MF	non febrile	healthy	stunted	underweight	malnourish		negative
EK293	ekona	4	female	36	9	71	5.6	9.8	primary	NBF	non febrile	healthy	healthy	healthy	healthy	2800	positive
EK294	ekona	0.9	female	37	14	95	8.5	8.4	non formal	MF	non febrile	healthy	healthy	healthy	healthy	4250	positive
EK295	ekona	3	male	36.2	15	89	5.8	12.2	tertiary	MF	non febrile	healthy	healthy	healthy	healthy		negative
EK296	ekona	5	male	38.2	18	101	6.5	11.5	secondary	MF	febrile	healthy	stunted	healthy	malnourish	16250	positive
EK297	ekona	1.5	female	36	9	73	10	9.2	non formal	MF	non febrile	healthy	healthy	healthy	healthy		negative
EK298	ekona	2	female	36.7	10	80	10	7.5	non formal	MF	non febrile	healthy	stunted	underweight	malnourish		negative
EK299	ekona	1.8	male	36.1	9	74	6.3	7.5	non formal	MF	non febrile	healthy	healthy	healthy	healthy		negative
EK300	ekona	3	male	36	14	89	10	7.7	non formal	EBF	non febrile	healthy	stunted	healthy	malnourish		negative
EK301	ekona	4	female	36.4	13	90	10	11.4	secondary	NBF	non febrile	healthy	healthy	healthy	healthy	4000	positive
EK302	ekona	1.1	male	36	11	75	10.6	11.1	secondary	MF	non febrile	healthy	stunted	healthy	malnourish		negative
EK303	ekona	4.5	female	36	15	97	9	11.6	tertiary	MF	non febrile	healthy	healthy	healthy	healthy		negative
EK304	ekona	5	female	36.5	18	116	8.1	9.5	primary	NBF	non febrile	healthy	healthy	healthy	healthy	4050	positive
EK305	ekona	4	female	36	17	102	7	9.2	primary	NBF	non febrile	healthy	healthy	healthy	healthy	4200	positive
EK306	ekona	4	female	36.2	16	98	5.8	9.3	secondary	MF	non febrile	healthy	healthy	healthy	healthy		negative
EK307	ekona	1.5	male	37	13	82	5	7.7	non formal	MF	non febrile	healthy	healthy	healthy	healthy		negative
EK308	ekona	4	male	37	18	103	8.2	10.1	secondary	MF	non febrile	healthy	healthy	healthy	healthy		negative
EK309	ekona	5	female	36.5	21	116	6.7	11.7	secondary	MF	non febrile	healthy	healthy	healthy	healthy		negative
EK310	ekona	4	male	36.5	16	103	6.5	9	primary	MF	non febrile	healthy	healthy	healthy	healthy	1300	positive
EK311	ekona	5	female	36.2	16	104	7.7	10.4	tertiary	MF	non febrile	wasted	healthy	underweight	malnourish		negative
EK312	ekona	1.6	male	36	8	83	6	9.7	tertiary	MF	non febrile	healthy	stunted	healthy	malnourish		negative
EK313	ekona	0.4	male	36.5	7	50	8.8	10.8	secondary	MF	non febrile	healthy	healthy	healthy	healthy		negative
EK314	ekona	3	male	36.6	15	92	8.6	8.9	non formal	MF	non febrile	healthy	stunted	healthy	malnourish		negative
EK315	ekona	0.9	male	36.4	9	64	13.3	10.5	primary	MF	non febrile	healthy	healthy	healthy	healthy	2660	positive
EK316	ekona	3.8	male	36.3	21	106	4.3	10.7	primary	MF	non febrile	wasted	healthy	underweight	malnourish	1720	positive
EK317	ekona	0.4	male	36	5	64	7.6	9.6	non formal	NBF	non febrile	healthy	healthy	healthy	healthy		negative
EK318	ekona	2	male	35.7	13	83	12.3	10.7	tertiary	MF	non febrile	healthy	stunted	underweight	malnourish		negative
EK319	ekona	0.3	female	35.8	4	52	5.2	9	tertiary	NBF	non febrile	healthy	stunted	healthy	malnourish		negative
EK320	ekona	5	male	36	17	99	6.3	9.5	primary	NBF	non febrile	healthy	healthy	healthy	healthy	1260	positive
EK321	ekona	4.4	male	36.1	22	106	6.4	10.2	primary	MF	non febrile	healthy	healthy	healthy	healthy		negative
EK322	ekona	4.6	female	36.5	21	106	4.1	10.4	primary	MF	non febrile	healthy	healthy	healthy	healthy		negative
EK323	ekona	5	male	36.5	24	119	5.6	10	secondary	MF	non febrile	healthy	healthy	healthy	healthy		negative
EK324	ekona	0.9	male	36.2	10	70	11.7	9.8	secondary	MF	non febrile	healthy	healthy	healthy	healthy		negative
EK325	ekona	5	female	36	19	106	4.9	10.6	secondary	MF	non febrile	healthy	stunted	healthy	malnourish		negative
EK326	ekona	4	female	36.2	16	91	5.7	9.5	secondary	MF	non febrile	wasted	healthy	healthy	malnourish	4560	positive
EK327	ekona	1.2	male	36.7	11	98	11.7	9.7	secondary	MF	non febrile	healthy	healthy	healthy	healthy		negative
EK328	ekona	1.6	female	36	12	78	11.5	7.9	non formal	MF	non febrile	healthy	stunted	healthy	malnourish		negative
EK329	ekona	0.4	female	37	7	57	10.6	11	non formal	MF	non febrile	healthy	healthy	healthy	healthy		negative
EK330	ekona	0.3	female	36	14	91	8.6	9.8	tertiary	MF	non febrile	healthy	stunted	healthy	malnourish		negative
EK331	ekona	2	male	35.7	10	79	5.8	9.3	tertiary	MF	non febrile	healthy	stunted	healthy	malnourish		negative
EK332	ekona	0.3	male	36.7	8	57	6	9.9	secondary	MF	non febrile	healthy	stunted	healthy	malnourish		negative
EK333	ekona	4.6	male	36.1	16	97	6.4	10.2	secondary	MF	non febrile	healthy	healthy	healthy	healthy		negative
EK334	ekona	2	male	36.7	11	83	9.6	10.1	secondary	MF	non febrile	healthy	healthy	healthy	healthy		negative
EK335	ekona	1.9	female	35.9	10	79	11.6	10.7	tertiary	EBF	non febrile	healthy	healthy	healthy	healthy		negative
EK336	ekona	0.2	male	36.9	7	69	13.6	8.9	non formal	NBF	non febrile	wasted	healthy	healthy	malnourish	2720	positive
EK337	ekona	0.9	female	36.2	8	79	5.5	8.6	non formal	MF	non febrile	healthy	healthy	healthy	healthy	1100	positive
EK338	ekona	2	male	36	13	85	7.3	11.5	tertiary	EBF	non febrile	healthy	stunted	healthy	malnourish		negative
EK339	ekona	0.8	female	37	7	66	12.4	10	tertiary	MF	non febrile	healthy	healthy	healthy	healthy		negative
EK340	ekona	0.8	male	36.2	9	71	11.4	10.6	non formal	MF	non febrile	healthy	stunted	healthy	malnourish		negative
EK341	ekona	2.8	male	36	11	85	6.1	10.8	non formal	MF	non febrile	healthy	healthy	healthy	healthy	1220	positive
EK342	ekona	5	male	36.4	18	105	13	11.9	tertiary	MF	non febrile	healthy	healthy	healthy	healthy		negative
EK343	ekona	0.2	female	36.4	6	60	7	9.7	primary	NBF	non febrile	healthy	stunted	healthy	malnourish		negative
EK344	ekona	0.8	male	36.5	8	64	13.7	9	primary	MF	non febrile	healthy	healthy	healthy	healthy		negative
EK345	ekona	5	female	36.8	17	100	7.5	10.6	primary	MF	non febrile	healthy	healthy	healthy	healthy		negative
EK346	ekona	5	female	36.2	20	111	4.7	10.6	primary	MF	non febrile	healthy	healthy	healthy	healthy	70.5	positive
EK347	ekona	5	female	36.2	18	109	8.5	10.4	primary	MF	non febrile	healthy	healthy	healthy	healthy	85	positive
EK348	ekona	2	male	36	12	86	10	11.4	primary	MF	non febrile	healthy	healthy	healthy	healthy		negative
EK349	ekona	3	male	37	14	93	5.4	10.7	primary	MF	non febrile	healthy	healthy	healthy	healthy		negative
EK350	ekona	2	female	36.3	12	85	6.5	9.7	primary	MF	non febrile	healthy	healthy	healthy	healthy		negative
EK351	ekona	2	female	35.5	15	87	6.5	9.7	non formal	MF	non febrile	healthy	stunted	healthy	malnourish		negative
EK352	ekona	4	male	36	14	93	6.8	11.2	secondary	EBF	non febrile	healthy	stunted	healthy	malnourish	1360	positive
EK353	ekona	1.8	male	36	13	79	7.5	9.4	primary	EBF	non febrile	healthy	healthy	healthy	healthy		negative
EK354	ekona	5	male	37	18	105	5	6.1	non formal	MF	non febrile	healthy	healthy	healthy	healthy		negative
EK355	ekona	2.4	male	36.7	16	86	10.7	11.6	primary	MF	non febrile	healthy	healthy	underweight	malnourish		negative
EK356	ekona	0.4	female	36.9	5	60	10.7	11.6	tertiary	MF	non febrile	healthy	healthy	healthy	healthy		negative
EK357	ekona	3.5	male	36.3	14	93	8.6	8.6		MF	non febrile	healthy	healthy	healthy	healthy		negative
EK358	ekona	5	male	36.3	18	102	5.6	8.8	non formal	EBF	non febrile	wasted	healthy	healthy	malnourish		negative
EK359	ekona	0.1	female	36.6	5	64	12	10.2	secondary	NBF	non febrile	healthy	healthy	healthy	healthy	120	positive
EK360	ekona	0.1	female	37	5	58	12.4	9.3	secondary	MF	non febrile	healthy	stunted	healthy	malnourish	62	positive
EK361	ekona	1.5	male	36.7	11	76	9.9	11.1	tertiary	MF	non febrile	healthy	healthy	healthy	healthy		negative
EK362	ekona	5	female	36.8	17	109	8	9.7	secondary	MF	non febrile	healthy	stunted	underweight	malnourish		negative
EK363	ekona	2	female	36	8	76	9.3	11.5	secondary	EBF	non febrile	healthy	healthy	healthy	healthy		negative
EK364	ekona	4	female	36.7	17	107	8.8	10.8	secondary	MF	non febrile	healthy	stunted	underweight	malnourish		negative
EK365	ekona	0.5	male	36.7	6	59	8.8	10.8	secondary	MF	non febrile	healthy	healthy	healthy	healthy	1760	positive
EK366	ekona	4	male	36.1	16	99	8	10.7	secondary	MF	non febrile	healthy	stunted	healthy	malnourish		negative
EK367	ekona	2	male	36.8	12	81	4.8	5.7	non formal	MF	non febrile	healthy	healthy	healthy	healthy		negative
EK368	ekona	2.8	female	36.2	14	89	4.8	5.7	non formal	MF	non febrile	healthy	stunted	healthy	malnourish	1920	positive
EK369	ekona	4	female	36.1	14	89	10.7	9.9	non formal	MF	non febrile	wasted	healthy	healthy	malnourish		negative
EK370	ekona	0.1	female	36.7	6	85	9.6	10.5	non formal	MF	non febrile	healthy	healthy	healthy	healthy	1920	positive
EK371	ekona	5	male	36.6	19	110	10.6	11.2	non formal	MF	non febrile	healthy	healthy	healthy	healthy	106	positive
EK372	ekona	1.4	male	36.5	11	78	7.7	10.8	non formal	MF	non febrile	healthy	healthy	healthy	healthy	77	positive
EK373	ekona	2.5	female	36.2	12	84	4.8	10.4	non formal	MF	non febrile	healthy	healthy	healthy	healthy	72	positive
EK374	ekona	2.3	male	36.7	12	89	8	8.2	non formal	MF	non febrile	healthy	stunted	healthy	malnourish		negative
EK375	ekona	1.5	male	35.7	11	74	12.1	8.2	non formal	EBF	non febrile	healthy	stunted	healthy	malnourish		negative
EK376	ekona	1.1	female	36.6	10	65	5.5	8.6	non formal	MF	non febrile	healthy	healthy	healthy	healthy	550	positive
EK377	ekona	3	male	36.8	18	99	4	7.4	non formal	MF	non febrile	healthy	stunted	healthy	malnourish	60	positive
EK378	ekona	3.5	female	36.2	12	85	7.4	11.8	non formal	MF	non febrile	healthy	healthy	healthy	healthy	111	positive
EK379	ekona	1	female	36.6	8	70	10.1	9.6	secondary	MF	non febrile	healthy	stunted	healthy	malnourish		negative
EK380	ekona	0.5	male	36.5	7	58	11.2	9.7	tertiary	MF	non febrile	healthy	healthy	healthy	healthy		negative
EK381	ekona	2	male	36	14	82	10	9.9	secondary	MF	non febrile	healthy	stunted	healthy	malnourish	100	positive
EK382	ekona	0.7	female	36.7	7	61	11.7	11.8	secondary	MF	non febrile	healthy	stunted	healthy	malnourish		negative
EK383	ekona	1.1	female	36.2	9	68	13.3	8.9	tertiary	MF	non febrile	healthy	stunted	healthy	malnourish		negative
EK384	ekona	3.3	male	35.8	14	90	8.9	9.7	secondary	MF	non febrile	healthy	healthy	healthy	healthy	89	positive
EK385	ekona	3	female	35.8	15	89	10.1	10.6	tertiary	MF	non febrile	healthy	stunted	healthy	malnourish	101	positive
EK386	ekona	3.3	male	39.3	15	87	8.5	10.3	secondary	MF	febrile	healthy	stunted	healthy	malnourish		negative
EK387	ekona	1.8	male	36.3	10	76	13.1	8.1	secondary	EBF	non febrile	healthy	healthy	healthy	healthy	65.5	positive
EK388	ekona	1.1	male	36	15	90	11.2	9.7	non formal	MF	non febrile	healthy	stunted	underweight	malnourish	280	positive
EK389	ekona	2.6	male	36.6	8	68	5	9.4	non formal	EBF	non febrile	healthy	healthy	healthy	healthy	75	positive
EK390	ekona	0.4	male	35.7	6	62	13.8	8.1	non formal	MF	non febrile	healthy	healthy	healthy	healthy		negative
EK391	ekona	0.7	female	36.5	8	67	11.2	9.7	non formal	MF	non febrile	healthy	healthy	healthy	healthy	560	positive
EK392	ekona	2	female	36.5	14	85	4.5	5.8	non formal	MF	non febrile	healthy	healthy	healthy	healthy		negative
EK393	ekona	5	female	36.3	21	115	6.4	10.7	non formal	MF	non febrile	wasted	healthy	underweight	malnourish		negative
EK394	ekona	3	female	36.4	10	88	8.7	11.2	non formal	MF	non febrile	healthy	healthy	healthy	healthy	261	positive
EK395	ekona	2.6	female	36.8	14	89	7.6	9.2	primary	EBF	non febrile	healthy	healthy	healthy	healthy		negative
EK396	ekona	3	female	36.8	15	92	7	10.4	secondary	MF	non febrile	healthy	healthy	healthy	healthy		negative
EK397	ekona	5	male	36.3	18	106	13.4	12.4	tertiary	MF	non febrile	healthy	stunted	healthy	malnourish	201	positive
EK398	ekona	2.5	female	35.3	11	82	10	12.7	tertiary	MF	non febrile	healthy	stunted	underweight	malnourish		negative
EK399	ekona	2.3	male	36.2	9	78	12.8	10.4	non formal	MF	non febrile	healthy	stunted	healthy	malnourish	128	positive
EK400	ekona	1	male	36.5	11	69	11.2	5.2	primary	MF	non febrile	healthy	healthy	healthy	healthy		negative
EK401	ekona	0.1	male	37	5	59	9.6	10.5	primary	NBF	non febrile	healthy	healthy	healthy	healthy	144	positive
EK402	ekona	0.9	female	36	8	69	8.3	10.1	secondary	MF	non febrile	wasted	healthy	underweight	malnourish		negative
EK403	ekona	4	male	36.3	12	97	8.5	11.7	tertiary	NBF	non febrile	healthy	healthy	healthy	healthy	4250	positive
EK404	ekona	4.3	female	36.5	16	102	5	12	tertiary	NBF	non febrile	healthy	healthy	healthy	healthy	175	positive
EK405	ekona	3.2	male	36.4	17	90	12.3	11.5	tertiary	EBF	non febrile	healthy	healthy	healthy	healthy		negative
EK406	ekona	2.2	male	36.4	14	85	8.8	10.8	secondary	MF	non febrile	healthy	stunted	healthy	malnourish		negative
EK407	ekona	1.7	male	36.3	11	75	10.4	5.6	non formal	NBF	non febrile	healthy	healthy	healthy	healthy	104	positive
EK408	ekona	5	male	36	18	107	6.8	9.6	non formal	EBF	non febrile	healthy	healthy	healthy	healthy		negative
EK409	ekona	5	female	36.2	18	107	7.9	10.6	non formal	MF	non febrile	healthy	stunted	healthy	malnourish		negative
EK410	ekona	2.3	male	36.7	11	80	8.2	11.2	secondary	EBF	non febrile	healthy	healthy	healthy	healthy		negative
EK411	ekona	0.1	male	36.2	8	52	8.3	8.5	non formal	NBF	non febrile	healthy	stunted	underweight	malnourish		negative
EK412	ekona	0.3	female	36.5	4	55	8.8	10.8	secondary	MF	non febrile	healthy	stunted	underweight	malnourish		negative
EK413	ekona	5	female	36.2	13	97	6.3	12.7	tertiary	NBF	non febrile	healthy	healthy	healthy	healthy	94.5	positive
EK414	ekona	3	female	36	16	93	10.2	10.1	tertiary	NBF	non febrile	healthy	stunted	healthy	malnourish	2040	positive
EK415	ekona	1	male	35.9	9	64	13.8	8.1	non formal	MF	non febrile	healthy	stunted	healthy	malnourish		negative
EK416	ekona	2	female	36.3	10	75	11.2	9.7	non formal	MF	non febrile	wasted	healthy	underweight	malnourish		negative
EK417	ekona	1.2	female	35.7	5	72	13.1	11.8	tertiary	MF	non febrile	healthy	stunted	healthy	malnourish	131	positive
EK418	ekona	1.1	male	36.5	9	72	8.7	10.5	tertiary	MF	non febrile	healthy	stunted	healthy	malnourish	6960	positive
EK419	ekona	3.1	male	36.1	14	83	9.2	9.3	primary	EBF	non febrile	healthy	healthy	healthy	healthy		negative
EK420	ekona	3.4	female	36.2	16	91	5.8	12.6	tertiary	MF	non febrile	healthy	stunted	healthy	malnourish		negative
EK421	ekona	1.2	female	35.8	8	69	10.2	9.8	tertiary	MF	non febrile	healthy	stunted	healthy	malnourish		negative
EK422	ekona	1.9	female	36.2	9	71	11.2	9.7	tertiary	MF	non febrile	healthy	stunted	healthy	malnourish		negative
EK423	ekona	2.5	female	36.2	11	79	11.9	7.4	non formal	MF	non febrile	healthy	stunted	healthy	malnourish	714	positive
EK424	ekona	5	male	36	18	97	8	11.5	secondary	EBF	non febrile	healthy	stunted	healthy	malnourish		negative
EK425	ekona	0.8	female	36.8	7	60	11.2	9.7	non formal	MF	non febrile	healthy	stunted	healthy	malnourish		negative
EK426	ekona	0.6	male	36.4	9	59	8.8	10.8	non formal	MF	non febrile	healthy	healthy	healthy	healthy		negative
EK427	ekona	1	female	36.1	12	70	8.8	10.8	non formal	MF	non febrile	healthy	healthy	healthy	healthy		negative
EK428	ekona	5	female	36	19	102	4.2	10.4	non formal	MF	non febrile	healthy	stunted	healthy	malnourish		negative
EK429	ekona	2.2	female	36.8	10	76	8.5	10.7	secondary	MF	non febrile	healthy	healthy	healthy	healthy		negative
EK430	ekona	5	female	36	18	104	10.8	9.7	primary	NBF	non febrile	healthy	stunted	healthy	malnourish	2160	positive
EK431	ekona	2.3	female	37	11	75	8.8	10.8	secondary	NBF	non febrile	healthy	healthy	healthy	healthy		negative
EK432	ekona	1	male	36.6	12	77	11.2	9.7	primary	MF	non febrile	healthy	healthy	healthy	healthy		negative
EK433	ekona	3	male	36.8	15	92	5.2	11	non formal	MF	non febrile	healthy	healthy	healthy	healthy		negative
EK434	ekona	5	male	36.8	19	110	5.2	11	tertiary	NBF	non febrile	wasted	healthy	healthy	malnourish	1040	positive
EK435	ekona	1	female	36	10	105	5.5	8.6	non formal	NBF	non febrile	healthy	stunted	healthy	malnourish		negative
EK436	ekona	0.5	female	36.8	8	55	8.8	10.8	secondary	NBF	non febrile	healthy	stunted	healthy	malnourish	4400	positive
EK437	ekona	1.5	female	37	9	67	12.7	10.5	secondary	EBF	non febrile	healthy	stunted	underweight	malnourish		negative
D001	Dibanda	0.1	female	37	3	49	9.2	9.7	primary	MF	non febrile	healthy	healthy	healthy	healthy		negative
D002	Dibanda	4	male	36.9	17	99	10.1	9.7	primary	EBF	non febrile	healthy	healthy	healthy	healthy		negative
D004	Dibanda	5	female	34.7	19	116	6.2	9.6	primary	EBF	non febrile	healthy	healthy	healthy	healthy		negative
D006	Dibanda	1	male	36.5	12	83	5.8	11.1	secondary	NBF	non febrile	healthy	healthy	underweight	malnourish		negative
D007	Dibanda	0.6	female	36.6	6	63	7.7	8.6	non formal	EBF	non febrile	healthy	healthy	healthy	healthy		negative
D008	Dibanda	0.3	male	36	12	89	9.2	4.8	non formal	MF	non febrile	healthy	healthy	healthy	healthy		negative
D009	Dibanda	0.2	male	36	13	80	8.7	10.3	primary	NBF	non febrile	healthy	stunted	underweight	malnourish		negative
D010	Dibanda	0.8	male	36	7	67	10.5	4.4	non formal	MF	non febrile	healthy	stunted	healthy	malnourish		negative
D011	Dibanda	1.3	female	37.1	8	72	11.6	10.6	primary	NBF	non febrile	healthy	healthy	healthy	healthy		negative
D012	Dibanda	0.7	male	36.4	10	69	10.6	10.2	primary	NBF	non febrile	healthy	healthy	healthy	healthy		negative
D014	Dibanda	3	female	36	14	95	6.3	7.2	non formal	MF	non febrile	healthy	healthy	healthy	healthy		negative
D015	Dibanda	3	male	36.3	13	91	5.1	8.6	non formal	MF	non febrile	healthy	stunted	healthy	malnourish	153	positive
D016	Dibanda	4	male	36.5	15	94	5.7	8.2	non formal	MF	non febrile	healthy	healthy	healthy	healthy	114	positive
D017	Dibanda	3	female	36.7	16	98	8.5	8.2	non formal	MF	non febrile	healthy	healthy	healthy	healthy		negative
D018	Dibanda	0.2	female	36.4	6	57	8.7	6.3	non formal	EBF	non febrile	healthy	healthy	healthy	healthy		negative
D019	Dibanda	1.6	female	36	13	84	11.7	9.4	non formal	EBF	non febrile	healthy	stunted	underweight	malnourish		negative
D020	Dibanda	1.6	male	36	8	73	8.1	9.2	non formal	EBF	non febrile	healthy	stunted	underweight	malnourish		negative
D021	Dibanda	5	female	36.5	13	98	7.8	10.3	primary	EBF	non febrile	healthy	healthy	healthy	healthy		negative
D022	Dibanda	4	female	36.7	16	105	9	12.4	tertiary	EBF	non febrile	healthy	healthy	healthy	healthy		negative
D023	Dibanda	3	female	37.5	15	96	9.2	10.5	primary	MF	non febrile	healthy	stunted	underweight	malnourish		negative
D025	Dibanda	4	female	36	11	84	9.6	11.7	tertiary	EBF	febrile	healthy	stunted	healthy	malnourish	720	positive
D026	Dibanda	4	female	36.8	14	89	7	8.5	non formal	NBF	non febrile	healthy	healthy	healthy	healthy		negative
D027	Dibanda	1.3	female	36.3	10	73	8.3	9.5	non formal	MF	non febrile	healthy	healthy	healthy	healthy		negative
D029	Dibanda	3	female	36.5	14	92	5.8	10.1	primary	MF	non febrile	healthy	healthy	healthy	healthy		negative
D030	Dibanda	4	male	37	19	103	6.5	11.9	tertiary	NBF	non febrile	healthy	stunted	healthy	malnourish	357.5	positive
D031	Dibanda	0.3	male	36.9	8	58	9.8	10.1	primary	MF	non febrile	healthy	stunted	healthy	malnourish		negative
D032	Dibanda	1.6	male	36.6	9	75	10.6	7.9	non formal	NBF	non febrile	healthy	healthy	healthy	healthy		negative
D033	Dibanda	0.8	male	36	9	72	13.1	6	non formal	NBF	non febrile	healthy	healthy	healthy	healthy		negative
D034	Dibanda	5	female	36.7	20	115	6.4	10.9	non formal	EBF	non febrile	healthy	healthy	healthy	healthy		negative
D035	Dibanda	4	male	36.4	19	101	5.7	10.4	non formal	MF	non febrile	healthy	healthy	healthy	healthy		negative
D036	Dibanda	3	female	36.6	15	92	9	8.3	non formal	MF	non febrile	healthy	stunted	healthy	malnourish		negative
D037	Dibanda	1.3	female	36	13	71	9	10.2	non formal	NBF	non febrile	healthy	healthy	healthy	healthy	135	positive
D038	Dibanda	1.7	male	36.5	14	83	13.8	7.7	non formal	EBF	non febrile	healthy	healthy	healthy	healthy		negative
D039	Dibanda	0.6	female	36.4	8	64	6.2	11.7	tertiary	EBF	non febrile	healthy	healthy	healthy	healthy		negative
D040	Dibanda	4	male	36.5	16	99	12	7	non formal	MF	non febrile	healthy	healthy	healthy	healthy		negative
D042	Dibanda	0.5	female	35	18	116	4.9	12.5	tertiary	EBF	non febrile	healthy	healthy	healthy	healthy		negative
D043	Dibanda	0.9	female	36.5	25	128	4.2	11	secondary	EBF	non febrile	healthy	healthy	healthy	healthy		negative
D044	Dibanda	1	female	36.4	8	77	6.3	8.9	non formal	EBF	non febrile	healthy	healthy	healthy	healthy		negative
D045	Dibanda	4	female	36.3	15	97	10	12	tertiary	EBF	non febrile	healthy	healthy	healthy	healthy	550	positive
D046	Dibanda	4	male	36	17	107	6.7	9.9	primary	EBF	non febrile	healthy	healthy	healthy	healthy		negative
D048	Dibanda	3.2	male	37	15	96	6.1	8.4	non formal	EBF	non febrile	healthy	healthy	healthy	healthy		negative
D049	Dibanda	5	male	36.8	18	113	5.6	7.9	non formal	MF	non febrile	healthy	healthy	healthy	healthy		negative
D050	Dibanda	2.3	male	37	13	85	9.8	9.5	non formal	MF	non febrile	healthy	healthy	healthy	healthy		negative
D051	Dibanda	3.2	male	36.6	12	92	11.5	7.2	non formal	EBF	non febrile	healthy	healthy	healthy	healthy		negative
D056	Dibanda	2	female	35	12	80	12.8	12.1	tertiary	MF	non febrile	healthy	healthy	healthy	healthy	576	positive
D057	Dibanda	1.6	female	36.2	11	76	11.9	7.1	non formal	MF	non febrile	healthy	healthy	healthy	healthy		negative
D058	Dibanda	5	male	36.8	18	109	5.2	9.4	non formal	MF	non febrile	healthy	healthy	healthy	healthy		negative
D059	Dibanda	5	male	36.5	17	112	12.3	10.6	primary	MF	non febrile	healthy	healthy	healthy	healthy	123	positive
D060	Dibanda	4	female	36	15	103	6.3	10.7	primary	EBF	non febrile	healthy	healthy	healthy	healthy		negative
D061	Dibanda	5	female	37	16	106	12.5	10.2	primary	NBF	non febrile	healthy	stunted	underweight	malnourish		negative
D062	Dibanda	0.3	female	36.4	4	53	9.2	11.2	tertiary	MF	non febrile	healthy	stunted	healthy	malnourish		negative
D063	Dibanda	2.8	female	36	13	84	12.7	7.3	non formal	MF	non febrile	healthy	healthy	healthy	healthy		negative
D066	Dibanda	5	female	37.7	20	114	4.2	9.8	non formal	NBF	febrile	healthy	stunted	healthy	malnourish	105	positive
D067	Dibanda	1	male	36.2	9	70	10.5	9.2	non formal	MF	non febrile	healthy	healthy	healthy	healthy		negative
D068	Dibanda	3.4	male	36.2	15	94	7.3	10.5	secondary	MF	non febrile	healthy	healthy	healthy	healthy		negative
D069	Dibanda	2	male	36	14	92	4.5	10.1	primary	EBF	non febrile	healthy	healthy	healthy	healthy		negative
D071	Dibanda	3.1	female	37	15	95	12.3	9.1	non formal	MF	non febrile	healthy	healthy	healthy	healthy		negative
D072	Dibanda	2	male	34	12	85	11.5	7.4	non formal	MF	non febrile	healthy	healthy	healthy	healthy		negative
D073	Dibanda	5	female	36.3	17	110	8.1	10.1	primary	MF	non febrile	healthy	healthy	healthy	healthy	202.5	positive
D077	Dibanda	1.9	female	35.2	11	84	11.1	9.5	non formal	EBF	non febrile	healthy	healthy	healthy	healthy		negative
D078	Dibanda	2	male	36.2	11	83	11.8	9.9	non formal	EBF	non febrile	healthy	healthy	healthy	healthy		negative
D079	Dibanda	5	male	36.7	29	103	6.9	8.8	non formal	MF	non febrile	healthy	healthy	healthy	healthy		negative
D085	Dibanda	5	male	36.9	20	113	10.1	12.1	tertiary	EBF	non febrile	healthy	healthy	healthy	healthy		negative
D086	Dibanda	4	male	36.7	17	109	8.7	9.6	non formal	MF	non febrile	healthy	healthy	healthy	healthy		negative
D089	Dibanda	5	male	36.6	20	110	6.5	9.9	non formal	MF	non febrile	healthy	stunted	healthy	malnourish		negative
D091	Dibanda	4	female	36.4	14	93	5.6	7.9	non formal	MF	non febrile	healthy	healthy	healthy	healthy	700	positive
D092	Dibanda	5	female	36.5	18	109	5.4	9.1	non formal	MF	non febrile	healthy	healthy	healthy	healthy		negative
D093	Dibanda	3	female	34	14	96	7.5	11.4	tertiary	NBF	non febrile	healthy	healthy	healthy	healthy	187.5	positive
D094	Dibanda	5	female	37	29	128	5.7	10.9	secondary	MF	non febrile	healthy	healthy	healthy	healthy	114	positive
D095	Dibanda	5	female	36.4	25	123	5	9.7	non formal	NBF	non febrile	healthy	healthy	healthy	healthy		negative
D100	Dibanda	5	female	36.6	20	114	7.4	9.8	primary	NBF	non febrile	healthy	healthy	healthy	healthy	148	positive
D101	Dibanda	5	female	36.3	24	120	7	8.9	non formal	MF	non febrile	healthy	healthy	healthy	healthy	175	positive
D102	Dibanda	5	female	36.5	17	104	7.4	10.8	primary	MF	non febrile	healthy	healthy	healthy	healthy		negative
D103	Dibanda	5	female	36.4	25	120	9.2	10	primary	MF	non febrile	healthy	healthy	healthy	healthy	138	positive
D105	Dibanda	5	male	36.5	24	114	7.3	9.9	non formal	MF	non febrile	healthy	healthy	healthy	healthy		negative
D106	Dibanda	2	female	37	13	92	7.7	8.7	non formal	NBF	non febrile	healthy	healthy	healthy	healthy	115.5	positive
D107	Dibanda	3	male	36.7	12	92	8	8	non formal	MF	non febrile	healthy	stunted	underweight	malnourish		negative
D108	Dibanda	3	male	37.9	10	84	7.6	9.5	non formal	EBF	febrile	healthy	healthy	healthy	healthy		negative
D109	Dibanda	5	female	38.6	24	114	5.8	11	tertiary	MF	febrile	healthy	healthy	healthy	healthy		negative
D111	Dibanda	4	female	36	16	104	4.5	12.4	tertiary	EBF	non febrile	healthy	healthy	healthy	healthy		negative
D112	Dibanda	0.6	male	36	10	67	7.5	8.6	non formal	MF	non febrile	healthy	healthy	healthy	healthy	412.5	positive
D113	Dibanda	2.3	female	36	13	93	7.1	10.7	primary	NBF	non febrile	healthy	healthy	healthy	healthy	177.5	positive
D114	Dibanda	4	female	35.5	15	97	11.2	10.7	primary	MF	non febrile	healthy	healthy	healthy	healthy	112	positive
D115	Dibanda	5	male	37	20	117	7.4	8.8	non formal	MF	non febrile	healthy	healthy	healthy	healthy	185	positive
D117	Dibanda	5	female	36	19	114	7.1	11.5	secondary	MF	non febrile	healthy	healthy	healthy	healthy		negative
D118	Dibanda	5	female	36	17	109	7.1	9.3	non formal	MF	non febrile	healthy	healthy	healthy	healthy		negative
D119	Dibanda	5	male	36.3	19	113	7.8	9.3	non formal	NBF	non febrile	healthy	stunted	healthy	malnourish	429	positive
D120	Dibanda	3	male	36.2	14	80	9.8	9.8	non formal	MF	non febrile	healthy	healthy	healthy	healthy		negative
D123	Dibanda	5	female	36.5	20	108	7.6	8.8	non formal	MF	non febrile	healthy	healthy	healthy	healthy		negative
D124	Dibanda	4	male	36.1	17	97	4.9	8.4	non formal	MF	non febrile	healthy	healthy	healthy	healthy		negative
D126	Dibanda	4	male	36.4	17	101	8.5	10.6	primary	MF	non febrile	healthy	healthy	healthy	healthy		negative
D128	Dibanda	2	male	37	14	88	10.4	9.9	non formal	MF	non febrile	healthy	healthy	healthy	healthy		negative
D129	Dibanda	5	male	36.1	20	118	7.4	8.8	non formal	MF	non febrile	healthy	healthy	healthy	healthy	185	positive
D130	Dibanda	5	female	36.2	20	117	8.5	11.5	tertiary	EBF	non febrile	healthy	stunted	healthy	malnourish		negative
D131	Dibanda	2	male	36	10	78	11.2	6.9	non formal	MF	non febrile	healthy	healthy	healthy	healthy		negative
D132	Dibanda	5	male	36.5	21	119	5.7	9.8	non formal	MF	non febrile	healthy	healthy	healthy	healthy		negative
D133	Dibanda	2	female	36	10	83	12	7.5	non formal	MF	non febrile	healthy	healthy	healthy	healthy		negative
D134	Dibanda	5	female	36	17	104	7.4	8.8	non formal	NBF	non febrile	wasted	healthy	underweight	malnourish	518	positive
D135	Dibanda	1.3	female	36	7	73	10.5	8.2	non formal	MF	non febrile	healthy	healthy	healthy	healthy		negative
D136	Dibanda	5	female	36.3	19	112	7.3	10.7	secondary	MF	non febrile	healthy	healthy	healthy	healthy		negative
D137	Dibanda	5	female	36.2	17	102	8.9	10.4	primary	MF	non febrile	healthy	healthy	healthy	healthy		negative
D141	Dibanda	5	male	37.2	29	117	7.6	11.9	non formal	EBF	non febrile	healthy	healthy	healthy	healthy		negative
D142	Dibanda	2	female	36	16	101	11.6	9.7	non formal	MF	non febrile	healthy	healthy	healthy	healthy		negative
D146	Dibanda	5	male	36.1	21	117	11.9	7.6	primary	NBF	non febrile	healthy	healthy	healthy	healthy		negative
D148	Dibanda	0.1	male	36.6	12	57	5.4	10.5	primary	MF	non febrile	healthy	healthy	healthy	healthy		negative
D149	Dibanda	2.7	female	36.5	14	92	5.5	14.6	tertiary	EBF	non febrile	healthy	healthy	healthy	healthy		negative
D150	Dibanda	2.3	female	36.3	13	85	10.8	7.6	non formal	MF	non febrile	healthy	healthy	healthy	healthy		negative
D152	Dibanda	5	female	36	20	120	5.2	8.1	non formal	MF	non febrile	healthy	healthy	healthy	healthy		negative
D157	Dibanda	2	male	37.3	13	86	5.2	9.8	non formal	MF	non febrile	healthy	healthy	healthy	healthy		negative
D158	Dibanda	5	male	37.4	18	108	4.9	10.3	primary	MF	non febrile	healthy	healthy	healthy	healthy	269.5	positive
D159	Dibanda	5	female	36.9	22	118	5.5	9.5	non formal	MF	non febrile	healthy	healthy	healthy	healthy		negative
D160	Dibanda	4	male	36.8	20	98	9.6	9.9	non formal	MF	non febrile	healthy	healthy	healthy	healthy	576	positive
D165	Dibanda	5	male	36.5	24	117	5.5	10.4	primary	MF	non febrile	healthy	healthy	healthy	healthy		negative
D166	Dibanda	5	female	36.4	27	131	6.5	8.5	non formal	MF	non febrile	healthy	healthy	healthy	healthy	325	positive
D167	Dibanda	4	female	36	14	102	6.1	10.9	primary	EBF	non febrile	healthy	stunted	healthy	malnourish	244	positive
D168	Dibanda	3	female	36.2	13	70	8.9	11	secondary	MF	non febrile	healthy	healthy	healthy	healthy	178	positive
D169	Dibanda	4	female	36	16	101	7.6	11	tertiary	MF	non febrile	healthy	healthy	healthy	healthy	190	positive
D170	Dibanda	1	male	36.4	10	84	5.8	7.4	non formal	MF	non febrile	healthy	healthy	healthy	healthy		negative
D171	Dibanda	2.3	male	36.3	14	85	7.6	10.9	primary	MF	non febrile	healthy	healthy	healthy	healthy		negative
D174	Dibanda	5	female	36.6	19	116	6	9.5	non formal	MF	non febrile	healthy	healthy	healthy	healthy		negative
D175	Dibanda	1.3	female	36	9	74	12.8	7.9	non formal	MF	non febrile	healthy	healthy	healthy	healthy		negative
D176	Dibanda	4	male	36.4	15	96	4.9	11.7	tertiary	NBF	non febrile	healthy	healthy	healthy	healthy	563.5	positive
D177	Dibanda	0.7	female	36	10	69	13	10.5	primary	EBF	non febrile	healthy	healthy	healthy	healthy		negative
D179	Dibanda	5	male	36.7	17	106	6	9.2	non formal	MF	non febrile	healthy	stunted	healthy	malnourish		negative
D181	Dibanda	3	male	37	18	87	5	9.5	non formal	MF	non febrile	wasted	healthy	healthy	malnourish		negative
D183	Dibanda	0.1	female	36.6	7	75	12.9	7.1	non formal	MF	non febrile	healthy	healthy	healthy	healthy		negative
D185	Dibanda	0.5	female	35.6	8	64	7.4	9.2	non formal	MF	non febrile	healthy	stunted	healthy	malnourish		negative
D186	Dibanda	0.5	male	35.4	9	63	9.5	9.3	non formal	NBF	non febrile	healthy	healthy	healthy	healthy		negative
D187	Dibanda	2	male	36.6	13	85	7.8	8.4	non formal	NBF	non febrile	healthy	healthy	healthy	healthy		negative
D188	Dibanda	5	male	36.7	17	102	5.8	7.6	non formal	MF	non febrile	healthy	stunted	healthy	malnourish		negative
D190	Dibanda	5	male	36.4	16	96	11.3	10.9	primary	EBF	non febrile	healthy	healthy	healthy	healthy	621.5	positive
D191	Dibanda	4	female	36	28	110	9.6	8.4	non formal	MF	non febrile	healthy	healthy	healthy	healthy	192	positive
D194	Dibanda	5	male	36	23	113	7.9	10.4	primary	EBF	non febrile	healthy	healthy	healthy	healthy		negative
D195	Dibanda	2.2	male	36	11	84	5.6	5.6	non formal	EBF	non febrile	healthy	healthy	healthy	healthy		negative
D196	Dibanda	2	female	36	14	100	8.2	11.4	secondary	MF	non febrile	healthy	healthy	healthy	healthy	574	positive
D197	Dibanda	2.9	male	36.4	14	91	11.1	11.3	tertiary	NBF	non febrile	healthy	healthy	healthy	healthy		negative
D198	Dibanda	2	female	36	11	83	5.8	9.9	primary	MF	non febrile	healthy	stunted	healthy	malnourish		negative
D199	Dibanda	0.9	female	36	11	67	5.7	10.2	primary	MF	non febrile	wasted	healthy	underweight	malnourish		negative
D200	Dibanda	2.8	male	37.2	10	90	8.8	11.7	primary	MF	non febrile	healthy	healthy	healthy	healthy		negative
D201	Dibanda	1	male	36	9	71	8.1	8.7	non formal	MF	non febrile	healthy	healthy	healthy	healthy	202.5	positive
D203	Dibanda	1	female	36	10	74	9	8.7	non formal	EBF	non febrile	healthy	healthy	healthy	healthy		negative
D204	Dibanda	2	female	36	14	89	7.9	9.6	non formal	MF	non febrile	healthy	healthy	healthy	healthy		negative
D205	Dibanda	5	female	36.3	17	112	11	11.5	tertiary	EBF	non febrile	healthy	healthy	healthy	healthy		negative
D206	Dibanda	5	female	38.7	23	126	6	9.1	non formal	MF	febrile	healthy	healthy	healthy	healthy		negative
D207	Dibanda	3	male	36.5	13	94	8.3	9.3	non formal	MF	non febrile	healthy	healthy	healthy	healthy		negative
D208	Dibanda	2	male	36	12	85	8.7	7.7	non formal	MF	non febrile	healthy	healthy	healthy	healthy	130.5	positive
D209	Dibanda	4	male	36.5	17	100	7.1	9.6	non formal	MF	non febrile	wasted	stunted	underweight	malnourish		negative
D210	Dibanda	0.8	male	36.7	6	67	5	7.6	non formal	MF	non febrile	healthy	healthy	healthy	healthy		negative
D211	Dibanda	0.2	female	36.1	6	62	8.1	8.8	non formal	NBF	non febrile	healthy	healthy	healthy	healthy	121.5	positive
D212	Dibanda	3	female	37	14	96	12.7	5.2	non formal	MF	non febrile	healthy	healthy	healthy	healthy		negative
D213	Dibanda	1.5	female	37	9	79	9	9.6	non formal	MF	non febrile	healthy	healthy	healthy	healthy		negative
D214	Dibanda	5	male	36.5	17	106	9.7	9.5	non formal	MF	non febrile	healthy	healthy	healthy	healthy		negative
D215	Dibanda	5	male	36	19	110	8.6	8.9	non formal	NBF	non febrile	healthy	healthy	healthy	healthy	129	positive
D216	Dibanda	3	female	36	16	98	13.1	7.1	non formal	MF	non febrile	healthy	healthy	healthy	healthy	262	positive
D217	Dibanda	5	female	36.1	21	122	6.7	10.1	primary	EBF	non febrile	healthy	healthy	healthy	healthy	167.5	positive
D218	Dibanda	2	male	36	13	86	8.2	9.4	non formal	EBF	non febrile	healthy	healthy	healthy	healthy		negative
D219	Dibanda	4	female	36.4	17	103	9.9	11.4	secondary	MF	non febrile	healthy	healthy	healthy	healthy		negative
D224	Dibanda	5	female	36	21	116	6.1	12.4	tertiary	EBF	non febrile	healthy	healthy	healthy	healthy		negative
D225	Dibanda	4	female	36.4	17	104	7.3	11	secondary	EBF	non febrile	healthy	healthy	healthy	healthy	657	positive
D226	Dibanda	5	female	38	21	116	5	9.7	non formal	MF	febrile	healthy	healthy	healthy	healthy	100	positive
D229	Dibanda	2	male	36	12	91	13.8	9.9	non formal	MF	non febrile	healthy	stunted	healthy	malnourish		negative
D231	Dibanda	1.9	female	36.1	9	76	8.2	11.7	tertiary	EBF	non febrile	wasted	healthy	healthy	malnourish		negative
D232	Dibanda	0.8	female	37	7	71	7.7	10.3	secondary	MF	non febrile	healthy	healthy	healthy	healthy		negative
D233	Dibanda	3.5	male	36.9	14	93	9.6	9.6	non formal	MF	non febrile	healthy	healthy	healthy	healthy		negative
D234	Dibanda	5	female	36.5	16	101	9.5	9.7	non formal	MF	non febrile	healthy	healthy	healthy	healthy		negative
D235	Dibanda	5	male	36.3	23	115	5.5	10.4	primary	EBF	non febrile	healthy	healthy	healthy	healthy	110	positive
D236	Dibanda	5	male	36.5	24	117	5.1	10.4	primary	EBF	non febrile	healthy	healthy	healthy	healthy		negative
D237	Dibanda	0.8	female	36	35	128	6.9	11.1	primary	EBF	non febrile	healthy	healthy	healthy	healthy		negative
D238	Dibanda	0.9	male	36.5	14	70	5	8.6	non formal	MF	non febrile	healthy	healthy	healthy	healthy		negative
D240	Dibanda	5	female	36.9	17	113	9	10.6	primary	MF	non febrile	healthy	stunted	healthy	malnourish	630	positive
D241	Dibanda	2	male	36.8	10	78	6.4	10.8	primary	MF	non febrile	healthy	healthy	healthy	healthy		negative
D242	Dibanda	2	female	36	10	85	8.5	10.6	primary	EBF	non febrile	healthy	healthy	healthy	healthy		negative
D243	Dibanda	3	female	37.3	14	95	8.5	11.2	primary	MF	non febrile	wasted	healthy	underweight	malnourish		negative
D244	Dibanda	5	female	36.1	12	104	7.9	8.8	non formal	MF	non febrile	healthy	stunted	healthy	malnourish		negative
D245	Dibanda	0.8	female	37	9	65	5.1	7.1	non formal	MF	non febrile	healthy	healthy	healthy	healthy	153	positive
D246	Dibanda	3	female	36.5	13	89	6.1	7	non formal	MF	non febrile	healthy	stunted	healthy	malnourish		negative
D247	Dibanda	3	female	36	13	87	6.4	9.8	non formal	EBF	non febrile	healthy	healthy	healthy	healthy		negative
D248	Dibanda	5	female	36.6	18	114	5.2	10.7	primary	EBF	non febrile	healthy	stunted	healthy	malnourish		negative
D252	Dibanda	0.9	female	36.4	8	64	5.1	7.1	non formal	MF	non febrile	healthy	healthy	healthy	healthy	255	positive
D253	Dibanda	1.4	male	36	10	77	6.1	7	non formal	MF	non febrile	healthy	stunted	healthy	malnourish	152.5	positive
D254	Dibanda	3.5	male	36	14	87	7.6	7.7	non formal	MF	non febrile	healthy	healthy	healthy	healthy	190	positive
D255	Dibanda	5	female	36.3	20	105	5.8	9.8	non formal	MF	non febrile	healthy	healthy	healthy	healthy	174	positive
D256	Dibanda	5	male	36.2	24	123	5.5	10.6	primary	MF	non febrile	healthy	healthy	healthy	healthy		negative
D257	Dibanda	4	male	36	17	104	12.9	6.3	non formal	MF	non febrile	healthy	healthy	healthy	healthy		negative
D261	Dibanda	2.1	male	36.6	12	82	13.8	7.8	non formal	NBF	non febrile	healthy	healthy	healthy	healthy		negative
D262	Dibanda	1.8	female	36.4	13	80	8	9.5	non formal	MF	non febrile	healthy	healthy	healthy	healthy		negative
D263	Dibanda	2	male	36.3	14	88	8.8	10.5	primary	MF	non febrile	healthy	healthy	healthy	healthy		negative
D265	Dibanda	2	male	35.7	14	87	9.3	9.5	non formal	MF	non febrile	healthy	stunted	underweight	malnourish	186	positive
D266	Dibanda	3.3	female	36	11	88	6.3	8.4	non formal	MF	non febrile	healthy	healthy	underweight	malnourish	157.5	positive
D267	Dibanda	1.1	male	36	7	140	7.1	8.4	non formal	NBF	non febrile	wasted	stunted	underweight	malnourish		negative
D268	Dibanda	1.5	female	36.5	7	71	11.1	11.1	primary	EBF	non febrile	healthy	healthy	healthy	healthy		negative
D269	Dibanda	4	male	36.6	14	97	7.3	9.7	non formal	MF	non febrile	wasted	healthy	underweight	malnourish		negative
D270	Dibanda	1.3	male	36.3	7	91	12.8	7.2	non formal	MF	non febrile	wasted	healthy	underweight	malnourish	256	positive
D271	Dibanda	1	male	37.5	7	73	8	7	non formal	MF	febrile	healthy	healthy	healthy	healthy	120	positive
D272	Dibanda	4	male	39	16	104	7.6	10	primary	EBF	febrile	healthy	healthy	healthy	healthy		negative
D275	Dibanda	5	male	36.4	19	111	8	11.3	primary	EBF	non febrile	healthy	healthy	healthy	healthy		negative
D278	Dibanda	5	female	36	21	120	6.4	10.5	primary	MF	non febrile	healthy	healthy	healthy	healthy		negative
D279	Dibanda	1.5	female	36	10	78	7.3	11.5	primary	EBF	non febrile	healthy	healthy	healthy	healthy		negative
D280	Dibanda	5	male	37	17	107	7.7	13	secondary	EBF	non febrile	healthy	healthy	healthy	healthy	115.5	positive
D281	Dibanda	5	female	36.9	21	116	5.1	11.8	tertiary	EBF	non febrile	healthy	healthy	healthy	healthy	102	positive
D282	Dibanda	5	male	37.6	17	101	8	11.3	secondary	EBF	febrile	healthy	healthy	healthy	healthy		negative
D283	Dibanda	4	male	36.5	15	100	7.1	10.7	primary	MF	non febrile	healthy	healthy	healthy	healthy		negative
D284	Dibanda	5	female	36	23	123	6	10.4	primary	MF	non febrile	healthy	healthy	healthy	healthy	90	positive
D285	Dibanda	0.8	female	36.3	8	71	10.2	10.1	primary	MF	non febrile	wasted	healthy	underweight	malnourish	102	positive
D286	Dibanda	0.9	male	36.7	7	77	7.3	9.8	non formal	MF	non febrile	healthy	healthy	healthy	healthy		negative
D287	Dibanda	3.2	female	36.4	15	91	9.6	10.9	primary	MF	non febrile	healthy	stunted	healthy	malnourish		negative
D290	Dibanda	4	female	39.6	22	84	6.5	5.2	non formal	NBF	febrile	healthy	healthy	healthy	healthy		negative
D291	Dibanda	3	female	36	14	90	7.3	10.7	primary	MF	non febrile	healthy	stunted	healthy	malnourish		negative
D292	Dibanda	1.1	male	36.6	12	70	7.1	8.4	non formal	MF	non febrile	healthy	stunted	healthy	malnourish		negative
D295	Dibanda	3.8	female	36	23	90	10.1	10.8	primary	EBF	non febrile	healthy	stunted	healthy	malnourish		negative
D296	Dibanda	3.9	female	36.6	22	87	7.6	9	non formal	MF	non febrile	healthy	stunted	healthy	malnourish		negative
D298	Dibanda	3	female	36	17	70	8.5	10.7	primary	EBF	non febrile	healthy	stunted	healthy	malnourish		negative
D301	Dibanda	1.8	female	36.2	10	78	6	9.7	non formal	MF	non febrile	healthy	healthy	healthy	healthy		negative
D302	Dibanda	2.8	female	36.4	14	95	5.4	10	primary	MF	non febrile	healthy	healthy	underweight	malnourish		negative
D303	Dibanda	5	male	37	14	101	9.5	11.3	tertiary	EBF	non febrile	healthy	healthy	healthy	healthy		negative
D304	Dibanda	5	male	36.9	18	110	7.3	10.2	primary	EBF	non febrile	healthy	healthy	healthy	healthy		negative
D305	Dibanda	1.4	male	36.3	10	77	4.9	9.7	non formal	EBF	non febrile	healthy	healthy	healthy	healthy		negative
D306	Dibanda	0.5	male	36	8	71	7.5	8.6	non formal	MF	non febrile	healthy	healthy	healthy	healthy		negative
D307	Dibanda	2.9	male	39	12	91	5	10.7	primary	EBF	febrile	healthy	stunted	underweight	malnourish		negative
D308	Dibanda	1.3	female	35.8	7	67	7.3	9.1	primary	MF	non febrile	healthy	healthy	healthy	healthy		negative
D312	Dibanda	4	female	36.7	18	111	5.7	10.2	primary	MF	non febrile	healthy	stunted	healthy	malnourish		negative
D313	Dibanda	1.1	female	36.3	8	70	7.3	9.1	non formal	MF	non febrile	healthy	healthy	healthy	healthy		negative
D314	Dibanda	3	female	36.4	15	91	7.6	9	non formal	NBF	non febrile	healthy	stunted	underweight	malnourish	266	positive
D315	Dibanda	5	female	36	13	50	8	10.1	primary	MF	non febrile	healthy	healthy	healthy	healthy		negative
D316	Dibanda	1.7	male	36.3	12	80	6	11.5	tertiary	EBF	non febrile	healthy	healthy	healthy	healthy		negative
D317	Dibanda	4.5	female	36	21	108	7.8	10.4	non formal	EBF	non febrile	healthy	stunted	healthy	malnourish		negative
D318	Dibanda	3	female	36.4	11	82	9.2	8.5	non formal	MF	non febrile	healthy	healthy	healthy	healthy	230	positive
D319	Dibanda	5	female	36.1	17	102	4.7	10.9	primary	EBF	non febrile	healthy	stunted	healthy	malnourish		negative
D320	Dibanda	5	female	36	21	90	6.1	11.5	tertiary	EBF	non febrile	healthy	stunted	healthy	malnourish		negative
D321	Dibanda	3	male	36	15	84	4.7	9.3	non formal	MF	non febrile	wasted	stunted	underweight	malnourish		negative
D322	Dibanda	0.5	male	36.4	4	62	7.3	10.2	primary	MF	non febrile	healthy	healthy	healthy	healthy		negative
D323	Dibanda	2.1	female	36.2	22	82	7.3	8.1	non formal	NBF	non febrile	healthy	stunted	healthy	malnourish		negative
D324	Dibanda	5	male	36.1	19	80	7.4	10.3	primary	MF	non febrile	healthy	stunted	healthy	malnourish		negative
D325	Dibanda	5	female	36	18	85	9.7	13.4	secondary	EBF	non febrile	healthy	stunted	healthy	malnourish		negative
D326	Dibanda	5	male	35	18	87	7.8	10.4	primary	MF	non febrile	healthy	stunted	healthy	malnourish		negative
D327	Dibanda	5	male	38	20	87	7.6	11.8	tertiary	EBF	febrile	healthy	stunted	healthy	malnourish		negative
D328	Dibanda	5	female	35	21	90	6.2	8.6	non formal	MF	non febrile	healthy	stunted	healthy	malnourish	186	positive
D329	Dibanda	5	female	35	19	89	6.4	10.3	primary	MF	non febrile	healthy	stunted	healthy	malnourish		negative
D330	Dibanda	4	male	36.1	19	90	9.3	10.3	primary	MF	non febrile	healthy	stunted	healthy	malnourish		negative
D331	Dibanda	4	male	35	14	62	8.2	8.9	non formal	MF	non febrile	healthy	stunted	healthy	malnourish		negative
D332	Dibanda	2	male	36	15	63	6.3	9.4	non formal	MF	non febrile	healthy	healthy	healthy	healthy		negative
D333	Dibanda	5	male	36.3	25	131	6.5	12	tertiary	EBF	non febrile	healthy	healthy	healthy	healthy		negative
D334	Dibanda	5	female	35	23	121	5	12	tertiary	EBF	non febrile	healthy	stunted	underweight	malnourish		negative
D336	Dibanda	3	male	37	10	67	5.7	8.7	non formal	MF	non febrile	healthy	healthy	healthy	healthy	228	positive
D337	Dibanda	2	male	36	14	99	8.2	6.3	non formal	NBF	non febrile	healthy	healthy	healthy	healthy		negative
D339	Dibanda	5	male	34	20	110	9.6	9.7	non formal	MF	non febrile	healthy	healthy	healthy	healthy		negative
D341	Dibanda	5	male	35.4	37	140	5	10.7	primary	MF	non febrile	healthy	healthy	healthy	healthy		negative
D342	Dibanda	5	male	34.5	31	120	5.8	11.5	tertiary	EBF	non febrile	healthy	healthy	healthy	healthy		negative
D343	Dibanda	5	male	35	22	115	6.4	11.4	tertiary	EBF	non febrile	healthy	healthy	healthy	healthy		negative
D344	Dibanda	4	male	36.4	15	105	8.5	11.2	tertiary	EBF	non febrile	healthy	healthy	healthy	healthy	255	positive
D345	Dibanda	5	female	35	23	120	5.7	10.3	secondary	MF	non febrile	healthy	healthy	healthy	healthy	171	positive
D346	Dibanda	2	female	34	10	80	4.2	9.3	non formal	MF	non febrile	healthy	healthy	healthy	healthy		negative
D347	Dibanda	2	female	36.1	13	90	6.1	7.3	non formal	MF	non febrile	healthy	healthy	healthy	healthy	122	positive
D348	Dibanda	1.7	female	36	13	79	5.6	9.5	non formal	MF	non febrile	healthy	healthy	healthy	healthy		negative
D349	Dibanda	5	male	36	28	132	4.4	9.8	non formal	MF	non febrile	healthy	healthy	healthy	healthy		negative
D352	Dibanda	5	female	33	20	133	6.2	11.2	secondary	EBF	non febrile	healthy	healthy	healthy	healthy		negative
D354	Dibanda	1	female	36.1	10	83	7.3	10.5	secondary	MF	non febrile	healthy	healthy	healthy	healthy	109.5	positive
D355	Dibanda	2	female	34	14	92	6.4	9.1	non formal	MF	non febrile	healthy	healthy	healthy	healthy		negative
D356	Dibanda	5	female	37.3	17	108	4.2	9.4	non formal	MF	non febrile	healthy	healthy	healthy	healthy		negative
D359	Dibanda	4	male	36.5	15	101	7.3	12.3	tertiary	EBF	non febrile	healthy	healthy	healthy	healthy		negative
D360	Dibanda	5	male	34	21	118	6.2	11.2	secondary	EBF	non febrile	healthy	healthy	healthy	healthy		negative
D361	Dibanda	3	female	36.2	25	119	6.8	11.8	tertiary	EBF	non febrile	healthy	healthy	healthy	healthy		negative
D362	Dibanda	2	female	37	14	96	8	10.9	secondary	MF	non febrile	healthy	healthy	healthy	healthy		negative
D363	Dibanda	1.8	female	36.9	14	91	10.7	10.7	primary	MF	non febrile	healthy	healthy	healthy	healthy		negative
D364	Dibanda	5	female	37.9	24	122	6	9	non formal	MF	febrile	healthy	healthy	healthy	healthy	120	positive
D365	Dibanda	5	male	37.4	30	131	4.5	8.8	non formal	MF	non febrile	wasted	healthy	underweight	malnourish		negative
D366	Dibanda	2	female	36	8	83	9.2	8.6	non formal	MF	non febrile	healthy	healthy	healthy	healthy	138	positive
D367	Dibanda	5	female	37	23	120	8.3	10.6	primary	MF	non febrile	healthy	healthy	healthy	healthy		negative
D368	Dibanda	5	female	36.6	24	121	7.3	10.5	primary	MF	non febrile	healthy	healthy	healthy	healthy		negative
D369	Dibanda	5	male	37.4	24	117	4.9	8.8	non formal	MF	non febrile	healthy	healthy	healthy	healthy		negative
D370	Dibanda	3	male	36.9	18	99	12.1	10.2	primary	MF	non febrile	healthy	healthy	healthy	healthy	121	positive
D371	Dibanda	0.9	female	37.1	8	71	10.7	9.5	non formal	NBF	non febrile	healthy	healthy	healthy	healthy	214	positive
D372	Dibanda	2	male	36	13	85	8	10.9	primary	MF	non febrile	healthy	healthy	healthy	healthy	1120	positive
D373	Dibanda	4	female	36.4	16	103	7.4	10.1	primary	MF	non febrile	healthy	healthy	healthy	healthy		negative
D374	Dibanda	0.9	male	36.7	8	72	8	8.6	non formal	MF	non febrile	healthy	healthy	healthy	healthy		negative
D375	Dibanda	5	male	36.4	25	129	5.1	10.7	primary	EBF	non febrile	healthy	healthy	healthy	healthy		negative
D376	Dibanda	5	female	36.7	24	110	6.9	10.5	primary	MF	non febrile	healthy	healthy	healthy	healthy		negative
D377	Dibanda	5	male	36.9	29	128	10.7	9.7	non formal	MF	non febrile	healthy	healthy	healthy	healthy		negative
D378	Dibanda	4	female	35.5	16	104	7.4	11.5	tertiary	NBF	non febrile	healthy	healthy	healthy	healthy	185	positive
D379	Dibanda	3	male	36.7	14	102	9.6	10.8	secondary	EBF	non febrile	healthy	healthy	healthy	healthy		negative
D380	Dibanda	4	male	36.6	17	107	7.4	11.6	secondary	EBF	non febrile	healthy	healthy	healthy	healthy		negative
D381	Dibanda	5	male	36.5	32	134	5.8	9.9	non formal	MF	non febrile	healthy	healthy	healthy	healthy		negative
D382	Dibanda	3	male	36.2	15	101	8	10.9	primary	MF	non febrile	healthy	healthy	healthy	healthy		negative
D383	Dibanda	5	female	36.6	23	121	9.2	12.2	tertiary	EBF	non febrile	healthy	healthy	healthy	healthy		negative
D384	Dibanda	5	male	36.7	30	140	6.5	11	secondary	MF	non febrile	healthy	stunted	healthy	malnourish		negative
D385	Dibanda	3	male	36.6	19	113	4.7	10.1	primary	MF	non febrile	healthy	healthy	healthy	healthy		negative
D386	Dibanda	4	male	37.1	15	103	8	7.2	non formal	NBF	non febrile	healthy	healthy	healthy	healthy	200	positive
D387	Dibanda	3	male	36	14	94	7.8	7.5	non formal	NBF	non febrile	healthy	healthy	healthy	healthy	195	positive
D388	Dibanda	5	female	36.9	19	114	6	10.1	primary	MF	non febrile	healthy	healthy	healthy	healthy		negative
D389	Dibanda	4	female	37.3	14	66	8	10.2	primary	MF	non febrile	healthy	stunted	healthy	malnourish		negative
D390	Dibanda	5	male	36.3	18	118	9.2	8.2	non formal	NBF	non febrile	healthy	healthy	healthy	healthy		negative
D391	Dibanda	5	male	36.8	20	120	7	10.9	primary	MF	non febrile	healthy	healthy	healthy	healthy	210	positive
D392	Dibanda	2	male	36.2	28	135	8	10.9	primary	MF	non febrile	healthy	healthy	healthy	healthy		negative
D393	Dibanda	5	female	36.6	23	121	5.6	11.7	secondary	EBF	non febrile	healthy	healthy	healthy	healthy		negative
D394	Dibanda	5	male	36.8	17	109	8.1	10.5	primary	MF	non febrile	healthy	healthy	healthy	healthy	202.5	positive
D395	Dibanda	5	female	36	14	107	9.2	11.5	tertiary	MF	non febrile	wasted	healthy	healthy	malnourish		negative
D397	Dibanda	4	female	36.5	17	108	6.8	10.5	primary	MF	non febrile	healthy	healthy	healthy	healthy		negative
D398	Dibanda	5	male	36	16	106	9.2	7.9	non formal	NBF	non febrile	healthy	healthy	healthy	healthy	184	positive
D399	Dibanda	4	male	37	16	109	8.5	10.2	primary	MF	non febrile	healthy	healthy	healthy	healthy		negative
D400	Dibanda	4	male	37	19	110	9.2	10.7	primary	MF	non febrile	healthy	healthy	healthy	healthy		negative
D401	Dibanda	5	male	36	17	108	4.7	9.3	non formal	MF	non febrile	healthy	healthy	healthy	healthy		negative
D402	Dibanda	3	female	36	15	101	9.2	10.9	primary	MF	non febrile	healthy	healthy	healthy	healthy		negative
D403	Dibanda	5	female	38.2	26	135	7	10.1	primary	MF	febrile	healthy	healthy	healthy	healthy		negative
D404	Dibanda	5	male	36	21	110	6	9.8	non formal	MF	non febrile	healthy	healthy	healthy	healthy	90	positive
D405	Dibanda	5	male	36.5	26	131	7	12	tertiary	MF	non febrile	healthy	healthy	healthy	healthy		negative
D406	Dibanda	5	male	36	22	120	9.2	7.9	non formal	MF	non febrile	healthy	healthy	healthy	healthy		negative
D407	Dibanda	5	female	36	21	123	6.6	9.3	non formal	MF	non febrile	healthy	healthy	healthy	healthy	198	positive
D408	Dibanda	5	female	36.37	20	119	8	11.4	secondary	EBF	non febrile	healthy	healthy	healthy	healthy		negative
D409	Dibanda	5	female	36.5	22	123	5.1	11.1	secondary	EBF	non febrile	healthy	healthy	healthy	healthy		negative
D410	Dibanda	5	female	36	16	102	4.2	9.7	non formal	MF	non febrile	healthy	healthy	healthy	healthy		negative
D411	Dibanda	5	female	37.5	18	110	7.1	11	secondary	NBF	febrile	healthy	healthy	healthy	healthy	426	positive
D412	Dibanda	5	female	38	24	127	8	10.3	primary	MF	febrile	healthy	healthy	healthy	healthy	240	positive
D413	Dibanda	5	male	36.5	19	120	7	9.2	non formal	MF	non febrile	healthy	healthy	healthy	healthy		negative
D414	Dibanda	5	male	36.5	20	130	5.9	10.1	primary	MF	non febrile	healthy	healthy	healthy	healthy		negative
D415	Dibanda	5	female	37	19	125	4.8	10.9	primary	EBF	non febrile	healthy	healthy	healthy	healthy		negative
D416	Dibanda	5	female	36.5	19	128	9.2	7.9	non formal	NBF	non febrile	healthy	healthy	healthy	healthy		negative
D417	Dibanda	4	female	36.5	16	105	5.1	8.5	non formal	MF	non febrile	healthy	healthy	healthy	healthy		negative
D418	Dibanda	5	male	36	19	112	7	7.3	non formal	MF	non febrile	healthy	healthy	healthy	healthy	140	positive
D419	Dibanda	4	female	36	26	128	8	11.1	tertiary	NBF	non febrile	healthy	healthy	healthy	healthy	440	positive
D420	Dibanda	5	female	36	21	115	6.3	8.8	non formal	NBF	non febrile	healthy	healthy	healthy	healthy	283.5	positive
D421	Dibanda	5	female	36.5	18	118	6.1	12.2	tertiary	NBF	non febrile	wasted	healthy	healthy	malnourish	213.5	positive
D422	Dibanda	5	male	36.5	21	120	5.6	10.2	primary	MF	non febrile	healthy	healthy	healthy	healthy	196	positive
D423	Dibanda	5	female	37	21	123	7	10.9	primary	MF	non febrile	healthy	healthy	healthy	healthy		negative
D424	Dibanda	5	female	36.5	22	129	7.4	10.8	primary	MF	non febrile	healthy	healthy	healthy	healthy	333	positive
D425	Dibanda	5	male	36.5	20	123	5.6	10.9	primary	MF	non febrile	healthy	healthy	healthy	healthy		negative
D426	Dibanda	5	male	37	18	128	7.9	10.9	primary	MF	non febrile	healthy	healthy	healthy	healthy	1027	positive
D427	Dibanda	5	female	36	17	120	7.4	12.7	secondary	EBF	non febrile	wasted	healthy	healthy	malnourish		negative
D428	Dibanda	5	female	36	31	140	7.5	11.5	secondary	NBF	non febrile	healthy	healthy	healthy	healthy	225	positive
D429	Dibanda	5	female	36	40	144	8	8.9	tertiary	MF	non febrile	healthy	healthy	healthy	healthy	120	positive
D430	Dibanda	5	female	36	19	129	6.7	10.3	primary	MF	non febrile	healthy	healthy	healthy	healthy	100.5	positive
D431	Dibanda	5	female	36	21	130	6.5	10.6	primary	MF	non febrile	healthy	healthy	healthy	healthy		negative
D432	Dibanda	5	female	36.5	18	136	6.8	12.4	secondary	EBF	non febrile	healthy	healthy	healthy	healthy		negative
D433	Dibanda	5	female	36	21	126	7.4	11.4	secondary	EBF	non febrile	healthy	healthy	healthy	healthy	222	positive
D434	Dibanda	4	male	36.8	16	102	7.9	10.5	primary	MF	non febrile	healthy	healthy	healthy	healthy		negative
D435	Dibanda	1.3	male	38	10	75	8	9.9	non formal	MF	febrile	healthy	healthy	healthy	healthy	560	positive
D443	Dibanda	4	female	37.5	16	107	4.2	9.3	non formal	MF	febrile	healthy	healthy	healthy	healthy	210	positive
D444	Dibanda	5	male	36.8	17	110	11.7	12.3	secondary	EBF	non febrile	healthy	healthy	healthy	healthy		negative
D445	Dibanda	3	female	38.5	10	80	5.1	9.7	non formal	MF	febrile	healthy	stunted	underweight	malnourish		negative
D446	Dibanda	3	male	37	11	87	7.1	11.2	secondary	MF	non febrile	healthy	stunted	underweight	malnourish		negative
D447	Dibanda	5	female	36.5	21	118	4.8	11.5	tertiary	EBF	non febrile	healthy	healthy	healthy	healthy		negative
D448	Dibanda	4	female	37.5	16	102	6.1	9.5	non formal	MF	febrile	healthy	healthy	healthy	healthy		negative
D449	Dibanda	5	female	36.5	20	121	6.3	10.2	primary	MF	non febrile	healthy	healthy	healthy	healthy		negative
D451	Dibanda	5	male	36	20	118	9.3	10.9	primary	MF	non febrile	healthy	healthy	healthy	healthy		negative
D452	Dibanda	3	male	36	12	88	7.5	9.7	non formal	MF	non febrile	healthy	stunted	healthy	malnourish		negative
D453	Dibanda	1.4	female	36	10	74	8	10.6	primary	MF	non febrile	healthy	healthy	healthy	healthy		negative
D454	Dibanda	0.9	female	36.8	7	68	8	9.9	non formal	MF	non febrile	healthy	healthy	healthy	healthy		negative
D455	Dibanda	5	male	38	24	118	5.5	11.1	secondary	NBF	febrile	healthy	healthy	healthy	healthy	220	positive
D456	Dibanda	2.5	male	36.6	14	86	6.9	8	non formal	MF	non febrile	healthy	healthy	healthy	healthy	345	positive
D457	Dibanda	5	female	36.5	18	108	5.5	10.7	primary	MF	non febrile	healthy	healthy	healthy	healthy	110	positive
D458	Dibanda	4	female	36	19	117	6.6	11.4	tertiary	MF	non febrile	healthy	healthy	healthy	healthy		negative
D459	Dibanda	4	female	36	23	114	7.4	10.8	primary	EBF	non febrile	healthy	healthy	healthy	healthy		negative
D460	Dibanda	5	male	37	26	130	6.7	12.6	secondary	EBF	non febrile	healthy	healthy	healthy	healthy		negative
D461	Dibanda	3	female	37	21	120	5.1	10.4	primary	MF	non febrile	healthy	healthy	healthy	healthy	102	positive
D463	Dibanda	5	female	37	21	122	9.3	9.5	non formal	MF	non febrile	healthy	healthy	healthy	healthy		negative
D464	Dibanda	4	male	36.5	15	100	6.1	9.5	non formal	MF	non febrile	healthy	healthy	healthy	healthy		negative
D465	Dibanda	4	male	36.5	20	120	9.3	10.2	primary	NBF	non febrile	healthy	healthy	healthy	healthy	139.5	positive
D466	Dibanda	5	female	36.5	26	121	7.7	10.1	primary	MF	non febrile	healthy	healthy	healthy	healthy		negative
D467	Dibanda	0.8	male	36.5	11	59	8	9.9	non formal	MF	non febrile	healthy	stunted	healthy	malnourish		negative
D468	Dibanda	0.7	male	36.5	9	62	8	8.6	non formal	MF	non febrile	healthy	stunted	healthy	malnourish		negative
D469	Dibanda	5	male	36	23	119	6.2	10.7	primary	NBF	non febrile	healthy	healthy	healthy	healthy		negative
D470	Dibanda	5	male	37	21	116	4.3	11.1	tertiary	MF	non febrile	healthy	healthy	healthy	healthy	322.5	positive
D471	Dibanda	5	male	36	23	114	5.5	10.2	primary	MF	non febrile	healthy	healthy	healthy	healthy		negative
D472	Dibanda	5	female	36	18	104	7.1	10.4	primary	MF	non febrile	healthy	healthy	healthy	healthy	461.5	positive
D473	Dibanda	5	female	36	18	120	6.1	10.7	primary	MF	non febrile	wasted	healthy	healthy	malnourish		negative
D474	Dibanda	5	male	36	21	113	6	10.5	primary	MF	non febrile	healthy	healthy	healthy	healthy	360	positive
D475	Dibanda	5	female	36	21	116	8.1	9.7	non formal	MF	non febrile	healthy	healthy	healthy	healthy		negative
D476	Dibanda	5	female	36.5	18	114	7.5	9	secondary	NBF	non febrile	healthy	healthy	healthy	healthy		negative
D477	Dibanda	5	female	36.5	15	103	6.9	10.6	primary	MF	non febrile	healthy	healthy	healthy	healthy		negative
D478	Dibanda	5	female	37.2	16	108	10.6	10.6	primary	MF	non febrile	healthy	healthy	healthy	healthy		negative
D479	Dibanda	5	female	36.8	14	106	7.6	8.1	non formal	MF	non febrile	wasted	healthy	healthy	malnourish	190	positive
D480	Dibanda	5	female	36.5	19	116	4.8	7.3	non formal	NBF	non febrile	healthy	healthy	healthy	healthy	96	positive
D481	Dibanda	5	female	37.5	17	110	5.5	9.7	non formal	NBF	febrile	healthy	healthy	healthy	healthy	550	positive
D482	Dibanda	5	male	36.5	20	111	6.5	11	secondary	EBF	non febrile	healthy	healthy	healthy	healthy		negative
D483	Dibanda	4	female	36.5	15	95	5.8	9.1	non formal	NBF	non febrile	healthy	healthy	healthy	healthy	116	positive
D484	Dibanda	3	female	36.5	10	85	8.5	7.7	non formal	NBF	non febrile	healthy	stunted	underweight	malnourish	212.5	positive
D485	Dibanda	3	female	36.5	16	105	7.3	10	primary	NBF	non febrile	healthy	healthy	healthy	healthy	474.5	positive
D486	Dibanda	5	male	37.2	14	94	6.1	11.1	tertiary	NBF	non febrile	healthy	stunted	underweight	malnourish		negative
D487	Dibanda	0.9	female	37.5	5	70	11.4	10	primary	NBF	febrile	wasted	healthy	underweight	malnourish		negative
D488	Dibanda	2	male	37.5	12	89	6.1	10.6	primary	NBF	febrile	healthy	healthy	healthy	healthy	640.5	positive
D489	Dibanda	4	male	36.5	12	94	7.3	10.4	primary	NBF	non febrile	healthy	stunted	underweight	malnourish		negative
D490	Dibanda	5	female	36.5	20	115	7.9	9.4	non formal	NBF	non febrile	healthy	healthy	healthy	healthy	197.5	positive
D491	Dibanda	1.2	female	37.5	9	69	9	8.9	non formal	NBF	febrile	healthy	stunted	healthy	malnourish		negative
D492	Dibanda	5	male	37.5	17	116	8	11.1	tertiary	NBF	febrile	wasted	healthy	healthy	malnourish		negative
D493	Dibanda	1.4	female	36	10	74	8	10.6	primary	NBF	non febrile	healthy	healthy	healthy	healthy		negative
D494	Dibanda	0.9	female	36.8	7	68	8	9.9	non formal	NBF	non febrile	healthy	healthy	healthy	healthy		negative
D495	Dibanda	5	male	38	24	118	5.5	11.1	tertiary	NBF	febrile	healthy	healthy	healthy	healthy	110	positive
D496	Dibanda	2.5	male	36.6	14	86	6.9	8	non formal	NBF	non febrile	healthy	healthy	healthy	healthy	448.5	positive
D497	Dibanda	5	female	36.5	18	108	5.5	10.7	primary	NBF	non febrile	healthy	healthy	healthy	healthy	577.5	positive
D498	Dibanda	5	male	36.3	18	118	9.2	8.2	non formal	NBF	non febrile	healthy	healthy	healthy	healthy	368	positive
D499	Dibanda	2.5	male	36.6	14	86	6.9	8	non formal	NBF	non febrile	healthy	healthy	healthy	healthy	414	positive
M001	muea	4.7	male	36.8	18	107	6.1	9.6	secondary	MF	non febrile	healthy	healthy	healthy	healthy		negative
M002	muea	5	female	37	22	62	9.4	11.5	secondary	MF	non febrile	healthy	stunted	healthy	malnourish	188	positive
M003	muea	4.5	female	36.7	13	101	10.7	11	primary	MF	non febrile	wasted	healthy	underweight	malnourish	53.5	positive
M004	muea	4	female	36.8	15	117	9.8	10.5	primary	MF	non febrile	wasted	healthy	healthy	malnourish		negative
M005	muea	5	male	36	17	111	8	10.6	secondary	NBF	non febrile	healthy	healthy	healthy	healthy	80	positive
M006	muea	1	male	36	10	72	6.1	10.4	primary	MF	non febrile	healthy	healthy	healthy	healthy		negative
M007	muea	4	female	36	17	109	6.5	10.4	secondary	MF	non febrile	healthy	healthy	healthy	healthy	162.5	positive
M008	muea	2	male	36	14	94	7.5	9	secondary	MF	non febrile	healthy	healthy	healthy	healthy		negative
M009	muea	0.3	female	38	5	50	11.2	8.9	secondary	MF	febrile	healthy	stunted	healthy	malnourish	280	positive
M010	muea	0.4	female	36	7	65	5.2	6.8	secondary	NBF	non febrile	healthy	healthy	healthy	healthy	130	positive
M011	muea	1	female	36.7	9	67	5.8	11.3	secondary	MF	non febrile	healthy	stunted	healthy	malnourish	116	positive
M012	muea	1	female	37	8	72	10.8	10.1	secondary	MF	non febrile	healthy	healthy	healthy	healthy	108	positive
M013	muea	3	male	36.7	15	95	8.9	10.1	secondary	MF	non febrile	healthy	healthy	healthy	healthy	267	positive
M014	muea	5	female	37.6	20	109	6.2	9.7	secondary	EBF	febrile	healthy	healthy	healthy	healthy	775	positive
M015	muea	4	male	37.5	17	102	8.5	10.4	secondary	EBF	febrile	healthy	healthy	healthy	healthy	425	positive
M016	muea	1	male	37.6	9	79	8	10.6	secondary	EBF	febrile	healthy	healthy	healthy	healthy	200	positive
M017	muea	5	female	37.6	14	87	10.4	11.3	secondary	MF	febrile	healthy	stunted	healthy	malnourish	208	positive
M018	muea	2	female	37.5	10	74	11.9	8.3	secondary	EBF	febrile	healthy	stunted	healthy	malnourish		negative
M019	muea	0.3	male	37	5	52	8	10.6	tertiary	MF	non febrile	healthy	stunted	underweight	malnourish	1200	positive
M020	muea	2	female	37	12	76	11.2	8.9	secondary	NBF	non febrile	healthy	stunted	healthy	malnourish		negative
M021	muea	1.2	female	36	7	71	8.2	9.4	non formal	NBF	non febrile	wasted	stunted	underweight	malnourish		negative
M022	muea	1	female	36.8	6	72	7.3	10.8	secondary	MF	non febrile	wasted	healthy	underweight	malnourish		negative
M023	muea	5	female	36	16	100	11.3	9	primary	MF	non febrile	healthy	healthy	healthy	healthy	113	positive
M024	muea	5	male	36	23	110	9.4	9.8	primary	MF	non febrile	healthy	healthy	healthy	healthy	282	positive
M025	muea	1	male	36	11	71	7.3	10.8	secondary	MF	non febrile	healthy	healthy	healthy	healthy	219	positive
M026	muea	4	male	36.8	18	99	4.5	9.7	secondary	MF	non febrile	healthy	healthy	healthy	healthy		negative
M027	muea	0.7	male	36.8	10	61	8	10.6	secondary	EBF	non febrile	healthy	stunted	healthy	malnourish		negative
M028	muea	0.9	male	36.2	11	71	12.8	7.8	secondary	MF	non febrile	healthy	healthy	healthy	healthy		negative
M029	muea	4	male	36	22	110	9	12	secondary	EBF	non febrile	healthy	healthy	healthy	healthy		negative
M030	muea	0.9	male	36.8	6	71	3.6	7.3	non formal	MF	non febrile	wasted	healthy	underweight	malnourish		negative
M031	muea	1	female	36.8	10	69	3.7	10.1	non formal	MF	non febrile	healthy	healthy	healthy	healthy	740	positive
M032	muea	1	male	37	12	73	7.1	8.1	secondary	MF	non febrile	healthy	healthy	healthy	healthy		negative
M033	muea	1	female	37	11	78	10.1	8.5	secondary	MF	non febrile	healthy	healthy	healthy	healthy	151.5	positive
M034	muea	4	male	37.8	16	106	5.5	10.3	primary	MF	febrile	healthy	healthy	healthy	healthy		negative
M035	muea	3	female	37.6	13	89	12.5	11.9	primary	MF	febrile	healthy	healthy	healthy	healthy		negative
M036	muea	1	male	37	10	74	10.4	5.9	secondary	MF	non febrile	healthy	healthy	healthy	healthy	156	positive
M037	muea	1	female	37	10	77	11.7	9.2	secondary	EBF	non febrile	healthy	healthy	healthy	healthy	5733	positive
M038	muea	4	female	37.9	11	100	5.7	10.2	primary	MF	febrile	wasted	healthy	underweight	malnourish		negative
M039	muea	5	female	37.9	14	110	10.6	12.9	secondary	MF	febrile	wasted	healthy	healthy	malnourish		negative
M040	muea	4	female	36.7	16	100	5.5	9.3	non formal	MF	non febrile	healthy	healthy	healthy	healthy		negative
M041	muea	3.5	female	36	13	83	9	11	non formal	EBF	non febrile	healthy	stunted	healthy	malnourish		negative
M042	muea	2.4	female	36.5	15	85	12.3	10.5	non formal	NBF	non febrile	healthy	healthy	healthy	healthy	246	positive
M043	muea	4	male	37.2	21	101	11.2	8.9	primary	EBF	non febrile	healthy	healthy	healthy	healthy	560	positive
M044	muea	5	female	36.4	23	116	10.4	8.3	non formal	MF	non febrile	healthy	healthy	healthy	healthy		negative
M045	muea	1.8	female	36	13	82	11.2	8.9	primary	EBF	non febrile	healthy	healthy	healthy	healthy	224	positive
M046	muea	1.9	male	36	11	83	7.9	10	primary	EBF	non febrile	healthy	healthy	healthy	healthy		negative
M047	muea	5	male	36	23	117	6.5	9.7	non formal	EBF	non febrile	healthy	healthy	healthy	healthy		negative
M048	muea	3	female	36	18	100	10.7	9.4	primary	EBF	non febrile	healthy	healthy	healthy	healthy		negative
M049	muea	5	female	36.8	19	113	9.9	10.5	primary	EBF	non febrile	healthy	healthy	healthy	healthy		negative
M050	muea	1.9	male	36.1	8	86	11.6	11.3	primary	EBF	non febrile	wasted	healthy	underweight	malnourish		negative
M051	muea	1.7	female	37.6	6	81	7.3	10	primary	MF	febrile	wasted	healthy	underweight	malnourish		negative
M052	muea	2	male	36.5	14	92	8.7	9.3	primary	EBF	non febrile	healthy	healthy	healthy	healthy		negative
M053	muea	5	male	36.4	19	117	7.8	11.4	primary	EBF	non febrile	healthy	healthy	healthy	healthy		negative
M054	muea	5	female	36.4	19	125	11.2	8.9	non formal	EBF	non febrile	healthy	healthy	healthy	healthy	280	positive
M055	muea	5	female	36.8	21	116	7.8	11.4	primary	MF	non febrile	healthy	healthy	healthy	healthy		negative
M056	muea	0.5	female	36.8	7	59	11.2	8.9	primary	MF	non febrile	healthy	stunted	healthy	malnourish		negative
M057	muea	1	female	36.1	6	56	10.1	8.5	primary	MF	non febrile	healthy	stunted	underweight	malnourish		negative
M058	muea	5	male	36	16	98	10.7	11.9	primary	MF	non febrile	healthy	stunted	healthy	malnourish		negative
M059	muea	1.1	female	36	10	73	8.3	7.9	secondary	EBF	non febrile	healthy	healthy	healthy	healthy	124.5	positive
M060	muea	5	male	35.9	22	109	6	7.9	primary	MF	non febrile	healthy	healthy	healthy	healthy		negative
M061	muea	3	male	39.8	15	89	8.8	7.2	non formal	MF	febrile	healthy	healthy	healthy	healthy		negative
M062	muea	1	male	37.2	12	80	10.1	8.5	non formal	MF	non febrile	healthy	healthy	healthy	healthy		negative
M063	muea	2	female	36.2	22	116	5.5	10.5	primary	EBF	non febrile	healthy	healthy	healthy	healthy		negative
M064	muea	3	female	36.4	15	98	7.5	10.3	secondary	EBF	non febrile	healthy	healthy	healthy	healthy		negative
M065	muea	2	female	36.2	8	74	10.4	10.8	secondary	MF	non febrile	healthy	stunted	underweight	malnourish		negative
M066	muea	1.4	male	36	19	74	9	12.3	secondary	EBF	non febrile	healthy	stunted	healthy	malnourish		negative
M067	muea	3	female	36.5	17	88	10.4	12.1	secondary	MF	non febrile	healthy	healthy	healthy	healthy		negative
M068	muea	0.9	female	36.4	7	67	10	9.9	primary	EBF	non febrile	healthy	stunted	healthy	malnourish		negative
M069	muea	3	female	36.8	12	88	10.4	10.5	primary	MF	non febrile	healthy	healthy	healthy	healthy		negative
M070	muea	0.8	male	36.4	6	71	9.8	5.5	non formal	MF	non febrile	wasted	healthy	underweight	malnourish		negative
M071	muea	5	male	36	19	94	8.5	7.3	non formal	MF	non febrile	healthy	stunted	healthy	malnourish		negative
M072	muea	5	female	36.9	17	104	9.3	11.8	tertiary	MF	non febrile	healthy	healthy	healthy	healthy		negative
M073	muea	4	female	37.3	14	93	10.4	7.7	primary	MF	non febrile	healthy	stunted	healthy	malnourish		negative
M074	muea	4.4	female	36	15	99	6.7	12.7	tertiary	MF	non febrile	healthy	healthy	healthy	healthy		negative
M075	muea	4	female	37	20	74	10.4	8.8	primary	EBF	non febrile	healthy	stunted	healthy	malnourish	572	positive
M076	muea	5	male	36	15	102	11.6	9.7	primary	MF	non febrile	healthy	healthy	healthy	healthy		negative
M077	muea	1.2	male	37	10	74	8.6	10.1	secondary	MF	non febrile	healthy	healthy	healthy	healthy		negative
M078	muea	5	male	37	16	108	8.7	10.1	secondary	MF	non febrile	healthy	healthy	healthy	healthy		negative
M079	muea	3	male	37	13	80	6.2	9.6	secondary	MF	non febrile	healthy	stunted	healthy	malnourish		negative
M080	muea	5	female	36.8	15	99	7.9	10.8	secondary	MF	non febrile	healthy	stunted	healthy	malnourish		negative
M081	muea	1.1	male	36.4	8	72	12.4	10.3	secondary	MF	non febrile	healthy	stunted	healthy	malnourish	248	positive
M082	muea	4	male	36.1	16	101	8	10.6	secondary	MF	non febrile	healthy	healthy	healthy	healthy		negative
M083	muea	3.8	male	36.1	14	100	8.2	10.9	secondary	MF	non febrile	healthy	healthy	healthy	healthy		negative
M084	muea	3.3	female	36.3	15	92	4.2	11.4	tertiary	MF	non febrile	healthy	healthy	healthy	healthy		negative
M085	muea	0.8	male	36.4	10	69	12.4	9.5	non formal	MF	non febrile	healthy	healthy	healthy	healthy	248	positive
M086	muea	3	female	37	13	93	8	10.1	primary	MF	non febrile	healthy	healthy	healthy	healthy		negative
M087	muea	5	female	37.2	19	114	7.7	12.1	tertiary	MF	non febrile	healthy	healthy	healthy	healthy		negative
M088	muea	5	female	36.3	19	115	6	9.1	non formal	MF	non febrile	healthy	healthy	healthy	healthy	150	positive
M089	muea	2	female	36.5	20	74	9.7	6.9	non formal	MF	non febrile	healthy	stunted	healthy	malnourish		negative
M090	muea	4	male	36.5	16	102	5.8	7.6	non formal	MF	non febrile	healthy	healthy	healthy	healthy		negative
M091	muea	5	female	36.4	18	106	8.7	10.1	secondary	EBF	non febrile	healthy	healthy	healthy	healthy		negative
M092	muea	4	female	36.1	21	106	6.2	9.6	non formal	EBF	non febrile	healthy	healthy	healthy	healthy		negative
M093	muea	3	female	36.5	13	97	7.9	10.8	secondary	NBF	non febrile	healthy	healthy	healthy	healthy		negative
M094	muea	3	female	36.8	22	83	6.4	8.7	non formal	EBF	non febrile	healthy	stunted	healthy	malnourish		negative
M095	muea	1.8	female	39.3	10	79	8.9	10.3	secondary	EBF	febrile	healthy	healthy	healthy	healthy		negative
M096	muea	4	male	38.4	15	101	12.2	12.1	tertiary	MF	febrile	healthy	healthy	healthy	healthy		negative
M097	muea	4	male	37.3	16	99	7.4	9.6	primary	EBF	non febrile	healthy	healthy	healthy	healthy		negative
M098	muea	5	female	36.1	21	112	6.2	10.7	secondary	EBF	non febrile	healthy	healthy	healthy	healthy		negative
M099	muea	2	female	36	13	90	10.4	10	secondary	EBF	non febrile	healthy	healthy	healthy	healthy		negative
M100	muea	4	female	36	13	100	8.1	11.3	tertiary	EBF	non febrile	healthy	healthy	healthy	healthy		negative
M101	muea	3	male	37	12	84	7.6	8	non formal	EBF	non febrile	healthy	stunted	healthy	malnourish		negative
M102	muea	1	male	37.1	7	65	8.9	8.6	non formal	NBF	non febrile	healthy	stunted	underweight	malnourish	178	positive
M103	muea	3	female	36	13	90	5.5	10.1	secondary	EBF	non febrile	healthy	healthy	healthy	healthy		negative
M104	muea	3	female	36.8	14	86	8.5	8.9	non formal	EBF	non febrile	healthy	stunted	healthy	malnourish		negative
M105	muea	5	male	36.1	20	111	5.5	9.8	non formal	EBF	non febrile	healthy	healthy	healthy	healthy		negative
M106	muea	5	male	36.8	17	103	6.7	10.7	primary	EBF	non febrile	healthy	healthy	healthy	healthy		negative
M107	muea	2	male	36	10	72	9.6	9.3	non formal	EBF	non febrile	healthy	stunted	healthy	malnourish		negative
M108	muea	3	female	36.1	14	91	5	10.3	secondary	EBF	non febrile	healthy	healthy	healthy	healthy		negative
M109	muea	3	female	35.8	13	88	8.5	7.3	non formal	EBF	non febrile	healthy	healthy	healthy	healthy		negative
M110	muea	5	female	38.4	6	65	10.3	11.1	secondary	EBF	febrile	wasted	stunted	underweight	malnourish		negative
M111	muea	5	female	35.8	17	99	7.9	11.5	tertiary	EBF	non febrile	healthy	stunted	healthy	malnourish		negative
M112	muea	5	female	38.7	15	101	5	10.1	primary	NBF	febrile	healthy	healthy	healthy	healthy		negative
M113	muea	1.8	male	37.2	8	76	6.4	8.7	non formal	EBF	non febrile	wasted	stunted	underweight	malnourish		negative
M114	muea	5	female	35.8	15	97	7.9	8	non formal	MF	non febrile	healthy	stunted	healthy	malnourish	118.5	positive
M115	muea	3	female	36.5	14	82	7.4	9.4	non formal	EBF	non febrile	healthy	stunted	healthy	malnourish		negative
M116	muea	1.5	male	36	10	74	9.4	7.6	non formal	EBF	non febrile	healthy	stunted	healthy	malnourish		negative
M117	muea	3.5	male	37.9	13	88	7.5	10.7	secondary	EBF	febrile	healthy	stunted	healthy	malnourish		negative
M118	muea	1.3	male	37.1	9	78	9.2	10.3	secondary	MF	non febrile	healthy	healthy	healthy	healthy		negative
M119	muea	3	male	36.1	15	93	11.9	9.6	primary	EBF	non febrile	healthy	healthy	healthy	healthy		negative
M120	muea	2.9	female	37.1	9	78	9.9	8.8	non formal	MF	non febrile	healthy	stunted	underweight	malnourish		negative
M121	muea	5	female	36.3	17	110	9.6	11.2	tertiary	MF	non febrile	healthy	healthy	healthy	healthy		negative
M122	muea	5	male	36.1	21	114	5.8	10.5	secondary	MF	non febrile	healthy	healthy	healthy	healthy		negative
M123	muea	2	male	35.8	14	85	10.1	8.7	non formal	EBF	non febrile	healthy	healthy	healthy	healthy		negative
M124	muea	3.1	female	36	14	91	7.3	9.8	non formal	MF	non febrile	healthy	healthy	healthy	healthy	109.5	positive
M125	muea	5	female	36	19	109	6.4	9.8	non formal	EBF	non febrile	healthy	healthy	healthy	healthy		negative
M126	muea	5	female	36	21	118	8	10.5	secondary	MF	non febrile	healthy	healthy	healthy	healthy		negative
M127	muea	4	female	36.2	19	102	9.7	11.5	tertiary	MF	non febrile	healthy	healthy	healthy	healthy		negative
M128	muea	0.3	male	36.1	13	85	12.3	9.9	primary	MF	non febrile	healthy	healthy	healthy	healthy		negative
M129	muea	3	male	39.8	11	85	8.2	7.2	non formal	MF	febrile	healthy	stunted	underweight	malnourish		negative
M130	muea	3	male	36.3	11	94	11.7	10.6	secondary	EBF	non febrile	wasted	healthy	underweight	malnourish		negative
M131	muea	3.4	female	36.2	12	86	10.2	10.4	secondary	EBF	non febrile	healthy	stunted	healthy	malnourish		negative
M132	muea	5	male	36	13	104	6.4	10.2	secondary	EBF	non febrile	wasted	healthy	underweight	malnourish		negative
M133	muea	3	male	36.8	20	78	8.6	9.6	primary	MF	non febrile	healthy	stunted	healthy	malnourish	602	positive
M134	muea	1.3	male	36	20	143	6.1	10.5	primary	MF	non febrile	healthy	healthy	healthy	healthy		negative
M135	muea	5	female	36.1	35	133	3.8	10	primary	MF	non febrile	healthy	healthy	healthy	healthy		negative
M136	muea	5	female	36	27	120	11.6	9.7	primary	EBF	non febrile	healthy	healthy	healthy	healthy		negative
M137	muea	5	female	36	18	113	10	9.8	primary	EBF	non febrile	healthy	healthy	healthy	healthy		negative
M138	muea	3	male	36	20	99	11	10.5	primary	MF	non febrile	healthy	healthy	healthy	healthy		negative
M139	muea	4	male	36.1	16	106	7.3	10.2	primary	MF	non febrile	healthy	healthy	healthy	healthy	182.5	positive
M140	muea	5	male	36.5	17	92	7.5	10.5	primary	MF	non febrile	healthy	stunted	healthy	malnourish	150	positive
M141	muea	5	male	36	14	107	4.1	10.4	secondary	EBF	non febrile	wasted	healthy	underweight	malnourish		negative
M142	muea	5	female	36	17	107	8	10.6	secondary	MF	non febrile	healthy	healthy	healthy	healthy		negative
M143	muea	5	male	37.1	23	124	11.4	12.4	secondary	MF	non febrile	healthy	healthy	healthy	healthy		negative
M144	muea	5	male	36	29	129	6.9	11	secondary	MF	non febrile	healthy	healthy	healthy	healthy		negative
M145	muea	5	male	36.8	24	122	6.2	11.3	secondary	EBF	non febrile	healthy	healthy	healthy	healthy		negative
M146	muea	2.7	male	36.7	12	88	8.3	10.9	secondary	EBF	non febrile	healthy	healthy	healthy	healthy		negative
M147	muea	0.8	female	36.3	10	70	6.8	7.7	non formal	EBF	non febrile	healthy	healthy	healthy	healthy		negative
M148	muea	5	male	36	24	114	5.6	10.6	secondary	MF	non febrile	healthy	healthy	healthy	healthy	84	positive
M149	muea	3	male	36.1	18	100	5.6	10.6	secondary	MF	non febrile	healthy	healthy	healthy	healthy	112	positive
M150	muea	4	male	36.6	14	105	8.3	8.1	non formal	MF	non febrile	wasted	healthy	healthy	malnourish	124.5	positive
M151	muea	5	female	36	15	102	11.6	10.8	secondary	EBF	non febrile	healthy	healthy	healthy	healthy		negative
M152	muea	0.9	male	36.7	10	73	10.2	11.3	secondary	MF	non febrile	healthy	healthy	healthy	healthy		negative
M153	muea	0.9	female	36.8	11	74	8.5	10.6	secondary	EBF	non febrile	healthy	healthy	healthy	healthy		negative
M154	muea	4.1	male	36	15	102	10.2	11.7	secondary	EBF	non febrile	healthy	healthy	healthy	healthy		negative
M155	muea	5	female	36	15	104	5.6	11.1	secondary	EBF	non febrile	healthy	healthy	healthy	healthy		negative
M156	muea	5	male	36.3	19	116	6.5	9.5	primary	NBF	non febrile	healthy	healthy	healthy	healthy	97.5	positive
M157	muea	2.3	male	36.1	12	90	9.4	10	secondary	MF	non febrile	healthy	healthy	healthy	healthy		negative
M158	muea	2.7	male	36.3	12	68	8.3	9.3	primary	EBF	non febrile	healthy	stunted	healthy	malnourish		negative
M159	muea	5	male	36	18	114	7.6	12.9	tertiary	NBF	non febrile	healthy	healthy	healthy	healthy	114	positive
M160	muea	5	female	37	16	105	8.2	11.3	secondary	MF	non febrile	healthy	healthy	healthy	healthy	123	positive
M161	muea	2.7	female	36	11	54	8.3	9.3	primary	EBF	non febrile	healthy	stunted	healthy	malnourish	166	positive
M162	muea	5	male	36.1	15	107	11.6	9.2	tertiary	MF	non febrile	healthy	healthy	healthy	healthy	174	positive
M163	muea	2.6	female	36.1	10	85	6.2	11.3	tertiary	MF	non febrile	healthy	healthy	underweight	malnourish		negative
M164	muea	2	male	36.5	11	78	10	10.1	secondary	MF	non febrile	healthy	stunted	healthy	malnourish		negative
M165	muea	3.5	male	36.2	12	90	7.3	8.7	non formal	EBF	non febrile	healthy	stunted	healthy	malnourish		negative
M166	muea	3	male	36.1	14	90	5.8	11	secondary	EBF	non febrile	healthy	healthy	healthy	healthy		negative
M167	muea	0.8	male	36	5	59	6.4	10.2	primary	EBF	non febrile	healthy	stunted	underweight	malnourish		negative
M168	muea	3	female	36.8	14	90	8.6	8.6	non formal	EBF	non febrile	healthy	healthy	healthy	healthy		negative
M169	muea	5	female	36.6	16	106	11.6	12.2	tertiary	MF	non febrile	healthy	healthy	healthy	healthy	870	positive
M170	muea	3	female	37	15	96	4.7	6.7	non formal	NBF	non febrile	healthy	healthy	healthy	healthy	141	positive
M171	muea	2	male	36.8	12	78	6.8	9.6	non formal	MF	non febrile	healthy	stunted	healthy	malnourish	136	positive
M172	muea	1.4	male	36.3	8	68	7.3	8.7	non formal	EBF	non febrile	healthy	stunted	underweight	malnourish	511	positive
M173	muea	3.4	female	36	13	93	9.8	11.3	secondary	MF	non febrile	healthy	healthy	healthy	healthy		negative
M174	muea	5	female	36.3	20	116	6.6	12.3	tertiary	EBF	non febrile	healthy	healthy	healthy	healthy		negative
M175	muea	2.6	male	37	13	89	6.4	7.2	non formal	EBF	non febrile	healthy	healthy	healthy	healthy	128	positive
M176	muea	1.5	female	36	8	78	8.3	10.3	secondary	MF	non febrile	wasted	healthy	underweight	malnourish		negative
M177	muea	3	female	36.3	14	92	11.2	11.7	secondary	MF	non febrile	healthy	healthy	healthy	healthy		negative
M178	muea	4	female	36.6	15	105	7.1	10.2	secondary	MF	non febrile	healthy	healthy	healthy	healthy		negative
M179	muea	5	male	37	23	121	12.4	7.5	non formal	MF	non febrile	healthy	healthy	healthy	healthy	186	positive
M180	muea	3	male	37	15	99	12.4	11.3	secondary	NBF	non febrile	healthy	healthy	healthy	healthy	248	positive
M181	muea	5	male	36.3	20	112	8.3	11.1	secondary	NBF	non febrile	healthy	healthy	healthy	healthy	166	positive
M182	muea	3	female	36.8	14	94	8.6	11.2	secondary	NBF	non febrile	healthy	healthy	healthy	healthy	129	positive
M183	muea	4	male	36	20	118	5.5	9.8	non formal	NBF	non febrile	healthy	healthy	healthy	healthy	3300	positive
M184	muea	5	female	37	31	138	11.6	11.2	secondary	MF	non febrile	healthy	healthy	healthy	healthy		negative
M185	muea	0.9	male	36	17	105	4.9	11.2	secondary	NBF	non febrile	healthy	healthy	healthy	healthy		negative
M186	muea	0.7	female	36.3	7	69	12.9	14.8	secondary	MF	non febrile	healthy	healthy	healthy	healthy	5160	positive
M187	muea	5	male	36.6	16	105	5.1	9.5	primary	EBF	non febrile	healthy	healthy	healthy	healthy		negative
M188	muea	0.9	male	36	10	72	6.4	9.9	primary	EBF	non febrile	healthy	healthy	healthy	healthy		negative
M189	muea	2	female	36.3	12	65	5.8	10.5	secondary	EBF	non febrile	healthy	stunted	healthy	malnourish		negative
M190	muea	0.8	male	36	9	76	8.3	7.8	non formal	EBF	non febrile	healthy	healthy	healthy	healthy	1660	positive
M191	muea	3	female	36.1	11	90	12.6	7.9	non formal	MF	non febrile	healthy	healthy	healthy	healthy		negative
M192	muea	5	male	37	17	109	9.3	10.4	primary	MF	non febrile	healthy	healthy	healthy	healthy		negative
M193	muea	1.7	male	36.3	10	79	10.6	10.8	primary	NBF	non febrile	healthy	healthy	healthy	healthy		negative
M194	muea	1	male	36.3	10	78	11.5	10.3	primary	MF	non febrile	healthy	healthy	healthy	healthy		negative
M195	muea	5	female	36.8	18	105	7.9	11.7	secondary	EBF	non febrile	healthy	healthy	healthy	healthy		negative
M196	muea	3	female	36.3	15	92	7.8	10.4	primary	MF	non febrile	healthy	healthy	healthy	healthy		negative
M197	muea	3	female	37	14	93	5.1	10.7	primary	MF	non febrile	healthy	healthy	healthy	healthy		negative
M198	muea	3	female	37	13	88	7.5	11	secondary	MF	non febrile	healthy	healthy	healthy	healthy		negative
M199	muea	1	male	36	10	86	10.3	10.7	primary	EBF	non febrile	wasted	healthy	healthy	malnourish	2060	positive
M200	muea	4	male	36	17	102	5	12.9	secondary	EBF	non febrile	healthy	healthy	healthy	healthy		negative
M201	muea	4.5	female	36.7	16	106	8	10.7	secondary	EBF	non febrile	healthy	healthy	healthy	healthy	3200	positive
M202	muea	4	male	36.5	14	100	6.3	10.7	secondary	MF	non febrile	healthy	healthy	healthy	healthy		negative
M203	muea	5	female	36.3	16	110	7.9	12.3	tertiary	MF	non febrile	healthy	healthy	healthy	healthy		negative
M204	muea	0.8	female	36.5	9	66	11.2	11.7	tertiary	MF	non febrile	healthy	stunted	healthy	malnourish		negative
M205	muea	1	male	36.3	10	84	9.2	10.4	secondary	MF	non febrile	healthy	healthy	healthy	healthy		negative
M206	muea	2.7	female	36.5	13	92	9	12.8	tertiary	EBF	non febrile	healthy	healthy	healthy	healthy		negative
M207	muea	3	female	37	14	89	7.8	10.6	secondary	MF	non febrile	healthy	healthy	healthy	healthy		negative
M208	muea	5	female	36	22	120	8.3	9.5	primary	NBF	non febrile	healthy	healthy	healthy	healthy		negative
M209	muea	2	female	36.3	14	90	7.7	7.7	non formal	EBF	non febrile	healthy	healthy	healthy	healthy		negative
M210	muea	2.8	female	36.3	12	86	6.4	7.2	non formal	MF	non febrile	healthy	healthy	healthy	healthy		negative
M211	muea	4	male	37	17	105	6.3	11.4	secondary	NBF	non febrile	healthy	healthy	healthy	healthy		negative
M212	muea	1.7	male	37	11	74	8.3	9.3	primary	EBF	non febrile	healthy	stunted	healthy	malnourish	1660	positive
M213	muea	1.8	female	36	10	78	12.1	11.5	secondary	MF	non febrile	healthy	stunted	healthy	malnourish	2420	positive
M214	muea	1.3	female	36.1	11	76	7.3	10.8	secondary	MF	non febrile	healthy	healthy	healthy	healthy		negative
M215	muea	5	male	36.1	14	106	6.5	11.6	secondary	MF	non febrile	wasted	healthy	underweight	malnourish		negative
M216	muea	1	male	37.5	10	75	8.1	10.9	secondary	EBF	febrile	healthy	healthy	healthy	healthy	810	positive
M217	muea	0.3	male	36.4	8	63	11.7	9.1	secondary	MF	non febrile	healthy	healthy	healthy	healthy		negative
M218	muea	2	female	36.2	10	86	6.2	9.7	secondary	MF	non febrile	healthy	healthy	healthy	healthy		negative
M219	muea	2	female	36.3	11	86	6.8	8.1	non formal	MF	non febrile	healthy	healthy	healthy	healthy		negative
M220	muea	0.8	female	36	9	65	12	11.5	secondary	MF	non febrile	healthy	stunted	healthy	malnourish	900	positive
M221	muea	5	male	37.2	20	113	5.8	11.8	secondary	MF	non febrile	healthy	healthy	healthy	healthy		negative
M222	muea	5	female	37	20	115	6.8	11.7	secondary	MF	non febrile	healthy	healthy	healthy	healthy		negative
M223	muea	5	male	37	20	112	7.1	10.4	secondary	EBF	non febrile	healthy	healthy	healthy	healthy	355	positive
M224	muea	2.2	female	36	11	88	10.6	11.3	secondary	MF	non febrile	healthy	healthy	healthy	healthy		negative
M225	muea	2.4	male	36.6	14	89	8	6.4	non formal	NBF	non febrile	healthy	healthy	healthy	healthy		negative
M226	muea	2	male	36	10	86	5.8	10.5	secondary	NBF	non febrile	wasted	healthy	healthy	malnourish	348	positive
M227	muea	1	male	36.9	10	66	8.3	7.8	non formal	NBF	non febrile	healthy	stunted	healthy	malnourish	124.5	positive
M228	muea	2	female	36.3	10	80	12.6	7.9	non formal	NBF	non febrile	healthy	healthy	healthy	healthy	252	positive
M229	muea	5	male	36.4	17	109	9.3	10.4	primary	MF	non febrile	healthy	healthy	healthy	healthy	5580	positive
M230	muea	3	female	36.4	12	90	10.6	10.8	primary	MF	non febrile	healthy	healthy	healthy	healthy		negative
M231	muea	1.1	male	36	8	72	9.3	10.4	primary	NBF	non febrile	healthy	stunted	healthy	malnourish	186	positive
M232	muea	4.9	female	36.9	13	98	7.7	12.1	secondary	MF	non febrile	healthy	stunted	underweight	malnourish		negative
M233	muea	5	male	36.7	16	106	11.7	10.3	primary	EBF	non febrile	healthy	healthy	healthy	healthy		negative
M234	muea	1.5	female	37.9	7	59	10.8	11.7	primary	NBF	febrile	healthy	stunted	underweight	malnourish		negative
M235	muea	3	female	36.9	10	76	9	11.1	primary	MF	non febrile	healthy	stunted	underweight	malnourish		negative
M236	muea	0.9	female	37	14	94	6.6	9.6	non formal	MF	non febrile	healthy	healthy	healthy	healthy		negative
M237	muea	5	female	37	8	70	7.1	10.4	primary	MF	non febrile	healthy	stunted	underweight	malnourish		negative
M238	muea	0.9	male	37	7	61	11.6	9.6	non formal	MF	non febrile	healthy	stunted	underweight	malnourish		negative
M239	muea	0.2	male	36.9	13	99	6.3	10.8	primary	MF	non febrile	healthy	healthy	healthy	healthy		negative
M240	muea	5	male	36.3	9	79	4.8	8.9	non formal	MF	non febrile	healthy	stunted	underweight	malnourish		negative
M241	muea	1.2	female	36.7	8	69	6.3	8.8	non formal	NBF	non febrile	healthy	stunted	healthy	malnourish		negative
M242	muea	0.9	male	37	9	70	5.2	9.9	primary	MF	non febrile	healthy	healthy	healthy	healthy		negative
M243	muea	1.1	male	36.6	8	67	11.6	9.8	primary	NBF	non febrile	healthy	stunted	healthy	malnourish		negative
M244	muea	2.5	male	36.5	11	80	9.3	11.7	secondary	NBF	non febrile	healthy	stunted	healthy	malnourish		negative
M245	muea	2	female	37.5	11	85	11.6	9.7	primary	NBF	febrile	healthy	healthy	healthy	healthy		negative
M246	muea	5	female	36.8	7	62	11.6	9.2	primary	EBF	non febrile	healthy	stunted	underweight	malnourish		negative
M247	muea	2	male	36.9	10	75	5.8	9.7	non formal	MF	non febrile	healthy	stunted	healthy	malnourish		negative
M248	muea	5	male	37	16	100	10.2	8.7	non formal	MF	non febrile	healthy	stunted	healthy	malnourish		negative
M249	muea	2.4	female	36.4	11	83	9	10.7	primary	MF	non febrile	healthy	healthy	healthy	healthy		negative
M250	muea	3	female	36.6	16	97	12	11.3	secondary	NBF	non febrile	healthy	healthy	healthy	healthy		negative
M251	muea	5	female	36.8	17	106	6.2	9.8	non formal	MF	non febrile	healthy	healthy	healthy	healthy		negative
M252	muea	5	female	36.8	15	104	8	10.6	primary	NBF	non febrile	healthy	healthy	healthy	healthy	240	positive
M253	muea	5	female	37.1	15	111	11.6	9.7	non formal	MF	non febrile	wasted	healthy	healthy	malnourish		negative
M254	muea	4	female	36.7	14	101	5	12.9	primary	MF	non febrile	healthy	healthy	healthy	healthy	125	positive
M255	muea	0.8	male	36.7	8	70	8	10.7	secondary	MF	non febrile	healthy	healthy	healthy	healthy	3200	positive
M256	muea	0.5	male	36.8	19	60	12	13	secondary	MF	non febrile	healthy	stunted	healthy	malnourish	300	positive
M257	muea	0.5	female	37	17	56	4	10.3	primary	MF	non febrile	healthy	stunted	healthy	malnourish		negative
M258	muea	5	female	36.9	15	103	7.8	10.5	secondary	NBF	non febrile	healthy	healthy	healthy	healthy		negative
M259	muea	3	female	36.8	11	110	4.8	8.9	non formal	NBF	non febrile	wasted	healthy	healthy	malnourish		negative
M260	muea	5	male	37	18	86	7.9	11.4	secondary	EBF	non febrile	healthy	stunted	healthy	malnourish		negative
M261	muea	4	male	37	14	95	9	10.9	primary	MF	non febrile	healthy	healthy	healthy	healthy	3600	positive
M262	muea	3	male	37	15	95	11.2	8.9	non formal	MF	non febrile	healthy	healthy	healthy	healthy		negative
M263	muea	2.4	male	36.9	10	85	6.7	10.3	secondary	NBF	non febrile	healthy	healthy	underweight	malnourish		negative
M264	muea	1.2	male	36.3	9	74	7.5	7.7	non formal	NBF	non febrile	healthy	healthy	healthy	healthy		negative
M265	muea	1.6	female	36.6	8	77	7.3	8.9	non formal	MF	non febrile	healthy	healthy	underweight	malnourish		negative
M266	muea	1	female	36.5	7	68	7.4	10.1	primary	EBF	non febrile	healthy	stunted	underweight	malnourish		negative
M267	muea	2.5	female	37	10	81	8.9	7.7	secondary	NBF	non febrile	healthy	stunted	healthy	malnourish	489.5	positive
M268	muea	3	female	37.2	11	88	11.1	11.1	secondary	MF	non febrile	healthy	healthy	healthy	healthy		negative
M269	muea	3	male	36	16	96	7.4	9.4	non formal	EBF	non febrile	healthy	healthy	healthy	healthy		negative
M270	muea	0.8	female	36.2	13	79	7.7	10.8	primary	EBF	non febrile	healthy	healthy	healthy	healthy	1540	positive
M271	muea	0.1	male	36.5	9	67	9.2	10.2	primary	NBF	non febrile	healthy	healthy	healthy	healthy	138	positive
M272	muea	1	female	36.5	8	74	7	8.6	non formal	MF	non febrile	healthy	healthy	healthy	healthy	700	positive
M273	muea	3	male	36.5	17	90	7	10.3	secondary	NBF	non febrile	healthy	healthy	healthy	healthy	105	positive
M274	muea	5	male	36.5	23	106	4.1	7.9	non formal	MF	non febrile	healthy	healthy	healthy	healthy		negative
M275	muea	3.5	female	37	16	94	7.8	7.6	non formal	EBF	non febrile	healthy	healthy	healthy	healthy	156	positive
M276	muea	3.5	female	36.5	15	96	7.8	8.1	non formal	NBF	non febrile	healthy	healthy	healthy	healthy	156	positive
M277	muea	1.3	male	36.5	8	70	11.2	8.9	non formal	MF	non febrile	healthy	stunted	underweight	malnourish		negative
M278	muea	1.1	female	37.2	8	75	12.5	8.5	non formal	EBF	non febrile	healthy	healthy	healthy	healthy	31500	positive
M279	muea	5	female	38.4	17	107	10.5	13.5	tertiary	EBF	febrile	healthy	healthy	healthy	healthy	525	positive
M280	muea	4.5	male	36.5	20	98	11.8	7.4	non formal	MF	non febrile	healthy	healthy	healthy	healthy		negative
M281	muea	4.5	male	36.2	18	96	5.6	9.6	non formal	MF	non febrile	healthy	stunted	healthy	malnourish		negative
M282	muea	2.3	male	37.2	10	77	11.2	8.9	non formal	MF	non febrile	healthy	stunted	underweight	malnourish		negative
M283	muea	2.3	female	36.5	9	77	8.1	8.3	non formal	MF	non febrile	healthy	stunted	underweight	malnourish		negative
M284	muea	5	male	36.5	20	103	5.8	9.5	non formal	EBF	non febrile	healthy	healthy	healthy	healthy		negative
M285	muea	5	male	37.5	15	75	8.6	10.2	primary	MF	febrile	healthy	stunted	healthy	malnourish	1720	positive
M286	muea	2.5	female	36	11	79	8	11.5		MF	non febrile	healthy	stunted	healthy	malnourish		negative
M287	muea	0.8	male	36.5	10	75	8.1	8.3	non formal	MF	non febrile	healthy	healthy	healthy	healthy		negative
M288	muea	5	female	36	18	105	12.9	10.6	secondary	MF	non febrile	healthy	healthy	healthy	healthy		negative
M289	muea	3.7	female	36.8	10	78	6.2	10.4	secondary	NBF	non febrile	healthy	stunted	underweight	malnourish	1240	positive
M290	muea	5	female	36.8	20	110	6.8	10.9	secondary	EBF	non febrile	healthy	healthy	healthy	healthy		negative
M291	muea	1.5	male	37.2	10	76	9.2	11.7	secondary	EBF	non febrile	healthy	stunted	healthy	malnourish		negative
M292	muea	3	male	38.2	15	87	11.2	8.9	non formal	MF	febrile	healthy	stunted	healthy	malnourish		negative
M293	muea	5	female	39.2	20	112	4.7	8.6	non formal	MF	febrile	healthy	healthy	healthy	healthy		negative
M294	muea	2.9	female	38.2	11	89	12.2	11.2	secondary	MF	febrile	healthy	healthy	healthy	healthy	4880	positive
M295	muea	5	female	39.2	22	115	7.3	12.3	secondary	MF	febrile	healthy	healthy	healthy	healthy	4380	positive
M296	muea	4	female	36.5	18	110	8.5	10	secondary	MF	non febrile	healthy	healthy	healthy	healthy		negative
M297	muea	5	male	37.5	21	111	9.9	10.8	secondary	MF	febrile	healthy	healthy	healthy	healthy		negative
M298	muea	5	male	38.2	18	107	3.9	10.7	secondary	MF	febrile	healthy	healthy	healthy	healthy		negative
M299	muea	1.5	female	36.2	10	76	8.1	8.3	non formal	MF	non febrile	healthy	healthy	healthy	healthy	1620	positive
M300	muea	2.5	female	36	15	88	10.4	10.2	primary	MF	non febrile	healthy	healthy	healthy	healthy		negative
M301	muea	2.5	female	37.5	10	84	7.4	11	secondary	MF	febrile	healthy	healthy	healthy	healthy		negative
M302	muea	4	female	36.8	14	94	6.7	9.9	non formal	MF	non febrile	healthy	stunted	healthy	malnourish		negative
M303	muea	5	female	36.5	21	117	4.1	8.8	non formal	MF	non febrile	healthy	healthy	healthy	healthy		negative
M304	muea	4	male	36.5	15	102	5.7	10.7	secondary	EBF	non febrile	healthy	healthy	healthy	healthy		negative
M305	muea	0.4	male	36.2	7	89	8.1	8.3	non formal	NBF	non febrile	wasted	healthy	healthy	malnourish	1620	positive
M306	muea	0.2	male	36	4	54	9.2	8	non formal	MF	non febrile	healthy	stunted	underweight	malnourish		negative
M307	muea	3.7	male	37.2	9	86	6.9	10.5	non formal	MF	non febrile	wasted	stunted	underweight	malnourish		negative
M308	muea	2.2	female	36.5	16	90	8.1	8.3	non formal	EBF	non febrile	healthy	healthy	healthy	healthy		negative
M309	muea	0.9	female	36.5	10	72	9	10.9	secondary	EBF	non febrile	healthy	healthy	healthy	healthy		negative
M310	muea	4	female	36	13	96	10	11.1	secondary	EBF	non febrile	healthy	healthy	healthy	healthy		negative
M311	muea	1	female	36.5	9	82	12.2	11.6	secondary	MF	non febrile	healthy	healthy	healthy	healthy	2440	positive
M312	muea	2	female	37.2	14	91	6.8	9.6	non formal	MF	non febrile	healthy	healthy	healthy	healthy		negative
M313	muea	5	male	36.5	24	119	8.6	9.7	non formal	MF	non febrile	healthy	healthy	healthy	healthy		negative
M314	muea	3.4	female	36.5	12	86	7	11.4	primary	MF	non febrile	healthy	stunted	healthy	malnourish		negative
M315	muea	3.5	male	37.2	19	97	9.6	11.1	primary	MF	non febrile	healthy	healthy	healthy	healthy		negative
M316	muea	5	female	36.5	15	111	10.8	11.3	primary	MF	non febrile	wasted	healthy	healthy	malnourish	6480	positive
M317	muea	5	male	36.5	22	115	4.9	10.4	primary	MF	non febrile	healthy	healthy	healthy	healthy		negative
M318	muea	5	male	36.5	23	124	4.3	11.5	primary	MF	non febrile	healthy	healthy	healthy	healthy		negative
M319	muea	3	female	36	15	98	8.1	8.3	non formal	MF	non febrile	healthy	healthy	healthy	healthy		negative
M320	muea	0.8	male	36.5	14	77	8	9.7	non formal	MF	non febrile	healthy	healthy	healthy	healthy	6400	positive
M321	muea	5	female	37.2	28	121	7.7	10.3	primary	MF	non febrile	healthy	healthy	healthy	healthy		negative
M322	muea	4	male	36	16	104	7.7	9.2	non formal	MF	non febrile	healthy	healthy	healthy	healthy		negative
M323	muea	0.5	male	36	8	59	7.7	9.3	non formal	MF	non febrile	healthy	stunted	healthy	malnourish		negative
M324	muea	4	female	36.5	15	98	7	11	secondary	EBF	non febrile	healthy	healthy	healthy	healthy		negative
M325	muea	4	female	37.2	13	100	5.2	9.7	non formal	MF	non febrile	healthy	healthy	healthy	healthy		negative
M326	muea	5	male	36.5	22	119	5.2	11	secondary	NBF	non febrile	healthy	healthy	healthy	healthy	1040	positive
M327	muea	2.5	female	36	15	89	9.9	12.4	secondary	MF	non febrile	healthy	healthy	healthy	healthy		negative
M328	muea	1	male	36	13	87	9.9	9.9	non formal	NBF	non febrile	healthy	healthy	healthy	healthy		negative
M329	muea	3	male	36	12	95	7.4	10	secondary	NBF	non febrile	wasted	healthy	healthy	malnourish		negative
M330	muea	3	male	36.5	17	93	11.4	12.9	secondary	NBF	non febrile	healthy	healthy	healthy	healthy		negative
M331	muea	1	male	36	10	72	8.1	8.3	non formal	EBF	non febrile	healthy	healthy	healthy	healthy	3240	positive
M332	muea	1.5	male	37	11	92	8.1	8.3	non formal	MF	non febrile	wasted	healthy	healthy	malnourish	1620	positive
M333	muea	5	female	36.5	16	111	6.7	10.5	secondary	MF	non febrile	healthy	healthy	healthy	healthy		negative
M334	muea	4	female	36.5	17	100	9.4	9.7	non formal	MF	non febrile	healthy	healthy	healthy	healthy		negative
M335	muea	4	female	36.5	15	105	8.5	12	secondary	MF	non febrile	healthy	healthy	healthy	healthy		negative
M336	muea	2	male	36	11	84	12.9	11.3	secondary	MF	non febrile	healthy	healthy	healthy	healthy	10320	positive
M337	muea	5	female	36.5	23	119	7	11.9	secondary	MF	non febrile	healthy	healthy	healthy	healthy		negative
M338	muea	2	female	37.5	12	80	7.4	11	secondary	MF	febrile	healthy	healthy	healthy	healthy		negative
M339	muea	4	male	36.5	25	130	8.1	8.3	non formal	MF	non febrile	healthy	healthy	healthy	healthy		negative
M340	muea	5	female	37	17	111	5.6	12.4	secondary	MF	non febrile	healthy	healthy	healthy	healthy		negative
M341	muea	2	male	36.5	10	75	8.2	10.1	primary	MF	non febrile	healthy	stunted	healthy	malnourish	1640	positive
M342	muea	4	female	36.5	15	97	7.9	12		MF	non febrile	healthy	healthy	healthy	healthy	3160	positive
M343	muea	5	male	37	18	109	6.4	12.7	secondary	NBF	non febrile	healthy	healthy	healthy	healthy	128	positive
M344	muea	2	male	36.5	12	82	7.4	11	secondary	MF	non febrile	healthy	healthy	healthy	healthy		negative
M345	muea	5	male	36	20	106	8.1	11.4		MF	non febrile	healthy	healthy	healthy	healthy		negative
M346	muea	2	female	36	11	77	9.5	11	secondary	MF	non febrile	healthy	stunted	healthy	malnourish		negative
M347	muea	5	male	37	20	111	4.3	11	secondary	MF	non febrile	healthy	healthy	healthy	healthy		negative
M348	muea	4	male	37.2	19	105	11.6	11.4	secondary	MF	non febrile	healthy	healthy	healthy	healthy	2320	positive
M349	muea	4.5	male	37	17	107	6.9	11.4	secondary	NBF	non febrile	healthy	healthy	healthy	healthy	172.5	positive
M350	muea	4.5	male	36	20	109	8.2	12.7	secondary	NBF	non febrile	healthy	healthy	healthy	healthy	123	positive
M351	muea	5	male	37	19	111	5.4	8.4	non formal	NBF	non febrile	healthy	healthy	healthy	healthy	108	positive
M352	muea	3.4	female	36.5	15	93	7.4	9.7	non formal	NBF	non febrile	healthy	healthy	healthy	healthy	148	positive
M353	muea	0.9	male	37.2	12	78	6.7	9.1	non formal	NBF	non febrile	healthy	healthy	healthy	healthy		negative
M354	muea	1	male	36	15	78	9	12.7	secondary	NBF	non febrile	healthy	healthy	healthy	healthy		negative
M355	muea	1	male	36.5	10	88	9.9	9.9	non formal	MF	non febrile	wasted	healthy	healthy	malnourish		negative
M356	muea	0.5	female	37	14	98	7.4	11	secondary	NBF	non febrile	healthy	healthy	healthy	healthy	148	positive
M357	muea	0.7	female	36	18	100	8.1	8.3	non formal	NBF	non febrile	healthy	healthy	healthy	healthy	162	positive
M358	muea	1.7	male	36.5	11	86	10.6	10.9	secondary	NBF	non febrile	healthy	healthy	healthy	healthy	4240	positive
M359	muea	4	female	37	16	108	9.8	11.1	secondary	EBF	non febrile	healthy	healthy	healthy	healthy		negative
M360	muea	5	female	36.5	22	121	10	11.6	secondary	MF	non febrile	healthy	healthy	healthy	healthy		negative
M361	muea	2	male	36	12	83	9.8	8.5	non formal	NBF	non febrile	healthy	healthy	healthy	healthy	196	positive
M362	muea	4	male	36.5	16	98	9.2	8.5	non formal	NBF	non febrile	healthy	healthy	healthy	healthy	184	positive
M363	muea	5	male	37	21	116	9.6	10	secondary	NBF	non febrile	healthy	healthy	healthy	healthy		negative
M364	muea	4	female	36.5	15	104	8	11.8	secondary	NBF	non febrile	healthy	healthy	healthy	healthy	120	positive
M365	muea	5	male	38	19	112	7.9	8.6	non formal	NBF	febrile	healthy	healthy	healthy	healthy		negative
M366	muea	3	female	37.5	14	91	6.7	9.1	non formal	MF	febrile	healthy	healthy	healthy	healthy		negative
M367	muea	2	female	36	9	66	11.4	8.1	non formal	MF	non febrile	healthy	stunted	underweight	malnourish		negative
M368	muea	5	female	38	19	117	5	8.8	non formal	NBF	febrile	healthy	healthy	healthy	healthy	75	positive
M369	muea	0.7	female	36.5	9	68	7.8	7.7	non formal	EBF	non febrile	healthy	healthy	healthy	healthy		negative
M370	muea	4	female	36.5	14	101	7.3	9.9	non formal	EBF	non febrile	healthy	healthy	healthy	healthy		negative
M371	muea	4	female	36.5	14	102	10.7	11.2	primary	MF	non febrile	healthy	healthy	healthy	healthy		negative
M372	muea	1.1	female	37	8	77	8.1	8.3	non formal	NBF	non febrile	healthy	healthy	healthy	healthy		negative
M373	muea	3	female	36.5	15	95	9.7	11.7	secondary	NBF	non febrile	healthy	healthy	healthy	healthy	145.5	positive
M374	muea	5	female	36.5	15	105	7.4	10.5	secondary	EBF	non febrile	healthy	healthy	healthy	healthy		negative
M375	muea	3	male	37.2	18	115	7.7	8.7	non formal	EBF	non febrile	healthy	healthy	healthy	healthy		negative
M376	muea	5	male	36.5	18	115	11.9	9.7	non formal	MF	non febrile	healthy	healthy	healthy	healthy		negative
M377	muea	2.2	male	36.5	8	82	7.6	8.3	non formal	NBF	non febrile	wasted	stunted	underweight	malnourish		negative
M378	muea	3	male	37	11	85	8.1	8.3	non formal	NBF	non febrile	healthy	stunted	underweight	malnourish	283.5	positive
M379	muea	2	male	37.4	11	88	9.8	11.6	secondary	MF	non febrile	healthy	healthy	healthy	healthy	3920	positive
M380	muea	5	female	36.5	16	110	7.5	10.4	secondary	NBF	non febrile	healthy	healthy	healthy	healthy		negative
M381	muea	5	male	36	8	76	11.8	9	non formal	NBF	non febrile	wasted	stunted	underweight	malnourish		negative
M382	muea	5	female	36	8	86	7.6	11.9	secondary	MF	non febrile	wasted	stunted	underweight	malnourish		negative
M383	muea	2	female	37.5	12	89	7.4	10	non formal	MF	febrile	healthy	healthy	healthy	healthy		negative
M384	muea	3	male	36	12	96	8.1	8.3	non formal	MF	non febrile	wasted	healthy	healthy	malnourish		negative
M385	muea	4	male	37.5	17	102	7.2	8.7	non formal	NBF	febrile	healthy	healthy	healthy	healthy	1440	positive
M386	muea	4	male	36.5	14	110	7	4.6	non formal	NBF	non febrile	wasted	healthy	healthy	malnourish		negative
M387	muea	3	male	36.5	15	97	8.1	8.3	non formal	NBF	non febrile	healthy	healthy	healthy	healthy	6480	positive
M388	muea	2.2	male	36.5	10	83	7.2	9.5	non formal	NBF	non febrile	healthy	healthy	underweight	malnourish	15840	positive
M389	muea	4	female	36.5	16	109	11.1	11	secondary	NBF	non febrile	healthy	healthy	healthy	healthy		negative
M390	muea	2.1	female	36.5	10	83	12.1	10.6	primary	MF	non febrile	healthy	healthy	healthy	healthy		negative
M391	muea	4	male	37	8	93	9.9	10	primary	NBF	non febrile	wasted	stunted	underweight	malnourish		negative
M392	muea	2.5	female	36.5	12	88	8.1	8.3	non formal	MF	non febrile	healthy	healthy	healthy	healthy		negative
M393	muea	2.5	female	37.5	10	86	7.2	10	primary	NBF	febrile	healthy	healthy	healthy	healthy		negative
M394	muea	5	female	37	15	100	6.8	8.9	non formal	NBF	non febrile	healthy	healthy	healthy	healthy		negative
M395	muea	5	male	36.5	16	100	7	8.1	non formal	NBF	non febrile	healthy	stunted	healthy	malnourish		negative
M396	muea	2	male	36.5	10	88	8.1	8.3	non formal	NBF	non febrile	wasted	healthy	healthy	malnourish		negative
M397	muea	4	male	37.2	14	98	9.9	10	non formal	MF	non febrile	healthy	healthy	healthy	healthy		negative
M398	muea	2.3	male	38.2	13	91	4.8	7.3	non formal	MF	febrile	healthy	healthy	healthy	healthy		negative
M399	muea	3	female	36.2	12	97	7.2	10.7	non formal	NBF	non febrile	wasted	healthy	healthy	malnourish		negative
M400	muea	1	female	37.4	10	72	9.8	10.3	non formal	NBF	non febrile	healthy	healthy	healthy	healthy		negative
